# Supplementary material for: The impact of engaging leadership on employee engagement and team effectiveness: A longitudinal, multi-level study on the mediating role of personal- and team resources
Source: PLoS One. 2022 Jun 29;17(6):e0269433. doi: 10.1371/journal.pone.0269433 (PMC9242457; doi:10.1371/journal.pone.0269433)
Supplement: S1 Datset — (XLSX) [file pone.0269433.s001.xlsx]

## Sheet: PLOS_ONE_data_repository
TEAM	ORGANIZATIONAL TENURE	AGE	GENDER	T1 INSPIRING LEADERSHIP	T1 STRENGHTENING LEADERSHIP	T1 CONNECTING LEADERSHIP	T1 ENGAGING LEADERSHIP	T2 OPTIMISM	T2 RESILIENCE	T2 SELF-EFFICACY	T2 FLEXIBILITY	T2 PERFORMANCE FEEDBACK	T2 TRUST MANAGEMENT	T2 COMMUNICATION	T2 PARTICIPATION DECISION	T2 TEAM EFFECTIVENESS	T2 WORK ENGAGEMENT
16	10	61	M	4	5	4.33333	4.44444	4.67	4.67	4.67	4.33	2	5	5	4	4.67	4.33
16	14	54	M	4.33333	4.33333	3.66667	4.11111	4.33	4.67	4.33	4.67	2	5	4.33	4	4.33	4.33
16	10	46	F	4.33333	4	4	4.11111	4	4.33	3.33	3.67	2	3.5	3.67	4	3	4
16	8	57	M	4.33333	4	4	4.11111	4	4	4	4	3	4	4	4	4	4
16	4	51	M	4.33333	4	5	4.44444	4.33	5	4	4.67	3	4	3.67	4	3.33	3.67
16	3	57	M	4	4	4	4	3.67	4	3.67	4	3	4	3.67	4	5	4
19	2	31	M	4	4	4	4	3	3.67	3	2.67	3	3.5	3	2	3.33	3
19	13	44	F	5	5	4	4.66667	3.67	4	4	4.67	2.67	3.5	2.67	2	4.33	4
19	13	42	F	3.66667	4	4	3.88889	4	4	4	3	2.33	3.5	2.67	3	3	2.67
19	10	50	F	4	5	4.33333	4.44444	4	4.33	4	4.33	4	4.5	4	3	4	3.33
19	1	53	M	4	5	4.33333	4.44444	4	3.67	4	4	2.33	4	3.33	2	4	3.67
19	4	53	F	3.33333	4.33333	4	3.88889	3	4	3	3.67	2.67	3.5	2.67	4	3.33	3.67
19	16	37	F	5	5	4.66667	4.88889	4	4	5	5	3.67	4	3.33	5	3	4
19	7	46	M	3	3.66667	4	3.55556	3.67	4	3.67	4.67	2	3	3.67	4	4	3.33
19	1	51	F	3.66667	4	4	3.88889	3.67	4	3.67	4	1.67	3.5	3.33	3	2.67	3.67
19	1	56	F	4	4	4	4	2.67	4	2.67	3.33	2.33	3	4	3	3.33	3
19	2	47	M	4.66667	4.66667	4.33333	4.55556	5	5	4.33	5	4.33	3.5	4	4	4	4.33
19	1	50	F	4.66667	5	5	4.88889	4.67	5	4.67	5	3	3.5	4	2	5	4
19	12	40	F	4.33333	4.66667	4.66667	4.55556	3.67	4.33	5	5	4.33	4	3.33	4	3.67	5
19	18	50	F	4	3.66667	3.66667	3.77778	4	4	4	3	2.67	3.5	3.67	3	3.67	3
19	3	48	F	3.66667	5	3.66667	4.11111	3.67	4	4	3.33	2.33	4	3.67	4	3.67	3
19	14	58	M	5	5	5	5	4.67	5	4	5	3.67	5	3.67	4	4.67	3
19	32	58	M	4.33333	4.66667	4	4.33333	2.67	4	4	3.67	3.33	3.5	3.67	4	3.33	1.67
19	12	42	F	3.66667	3.66667	3.66667	3.66667	2	3.67	2.67	3.33	2	4	3	4	4	2
19	35	56	F	5	5	4.33333	4.77778	4	4	2.67	3.33	2.67	4	4	3	3.67	3.67
20	1	35	M	3	4	4	3.66667	3	4	4	3.67	3	3.5	3	2	3	2.67
20	5	51	M	4	4	4.33333	4.11111	4	4	3.67	4.33	2.67	4	4	4	3	4
20	35	59	M	3.33333	4	3.66667	3.66667	3	4	2.33	4	2	3	3.33	2	3	2.33
20	1	50	F	4.33333	4.66667	3.66667	4.22222	4.33	3.67	4	4	2.33	4	3.33	4	4	4.33
20	8	47	F	5	5	5	5	3.67	4	5	5	1.67	3	2.33	2	4.33	3
20	18	46	F	3	3.66667	4	3.55556	3.33	3.67	3.33	4.67	2	4	2.67	2	3.33	3.33
20	14	56	F	2	3.33333	2.33333	2.55556	2	2	3	3.33	2	1	1.67	2	2.33	3.33
20	2	55	F	4	3.66667	3.66667	3.77778	4	5	4.33	4	2	2	1	2	2.33	4
20	4	53	F	2.66667	3	2.66667	2.77778	4	3.67	4	3.67	2.67	2.5	2.33	3	2.67	4
20	7	45	M	4	4	4	4	4	4	4	4	2.67	3	3.33	4	4	3.67
20	1	51	F	3.66667	4	3.66667	3.77778	2.67	4	3	3.33	2	3	2.67	2	2.33	3
20	17	49	F	4.33333	5	4	4.44444	4	4	4	4.33	3.67	3	3.67	3	3	4
20	5	43	F	3	4.66667	3.66667	3.77778	3.33	5	4	3.33	2	3.5	3.33	2	2.33	2.67
20	1	53	M	4	4	4	4	4	4	4	4	2	2.5	2	2	2.33	4
20	2	36	F	3.66667	4	2.33333	3.33333	3	4	3.33	5	2.67	2.5	2.67	2	3.33	4
20	30	60	M	3.66667	4	4	3.88889	3.33	4	4	3.67	2.67	3	2.67	3	3.67	3.67
21	22	48	F	2.66667	4.33333	3	3.33333	3.67	4	3	3.33	2	3	2.33	2	4.67	4
21	17	42	F	4	4	4	4	4	4	4	3.33	3	4	4	4	2	4
21	13	53	F	2	3.66667	3	2.88889	5	4	3.67	4.67	1.67	2.5	3	2	4.33	4
21	2	48	F	3	3.33333	3.33333	3.22222	2.67	3.67	3.33	3.33	2.33	2	2.67	3	4	2.33
21	30	58	F	4	4	4	4	5	5	3.67	3.67	2.33	3	3	2	4	3.67
21	2	33	F	4.33333	5	4	4.44444	5	4.33	3.67	4	3	4	2	2	4	3.67
21	1	46	F	4	4	3.66667	3.88889	4	5	4	4.67	2	3.5	2.33	3	2.33	4
21	7	49	F	4	4.33333	4	4.11111	4	4	4	4	3	4	4	4	3	3
21	1	44	F	3	2.66667	3.66667	3.11111	3.67	4	3.33	3	2.33	3	3.33	3	4.33	3.67
21	41	58	M	2.66667	3	2.66667	2.77778	3	3.33	3.33	3.33	3	2.5	3	3	4	3
21	21	56	F	3.33333	3.33333	3.33333	3.33333	3	4	4	3.33	3	3	3.33	3	4	2.67
21	25	53	F	4	4	3.66667	3.88889	2.33	3.67	3.33	3.33	2.33	3.5	2.67	2	2.67	2.67
21	4	52	F	4	4.33333	4	4.11111	3	4	3	4	1.67	3	3	2	4	3.33
21	11	49	F	3	4	3.66667	3.55556	2	3.67	2.67	3.33	2	3	2.67	3	2	1.67
21	12	58	F	3.66667	4	4.66667	4.11111	4	4.33	4	4	1.67	3.5	2.67	2	3.67	4
21	7	59	M	4	5	3.66667	4.22222	2	3	2.67	2.67	2.67	3	3.33	4	4.33	3.33
21	20	49	M	3.66667	3.66667	3.33333	3.55556	4.33	4	4	4.33	3.67	2.5	3.67	2	4	2.67
21	14	52	M	3	2.66667	2.33333	2.66667	3.67	4	3.33	4	2.67	2	2.67	3	4	2.33
21	25	57	M	4	5	5	4.66667	4	3.67	4	4	4	4	4	5	4.33	4.67
21	9	62	F	4	3.33333	2.66667	3.33333	4	4.33	4.67	4.33	3.33	1.5	2.67	3	2.67	3.33
21	0	22	F	3.66667	4.66667	3	3.77778	3.67	3.67	3	4.67	4.67	4	2.33	4	3.67	4.33
21	31	62	F	3	3.33333	3	3.11111	2.67	2.67	4	3.33	2.33	3	2.67	2	4	3
21	32	50	F	4	4	4	4	4	3	3	3	2	3.5	3	2	4.67	4.67
21	1	48	F	3.33333	3.66667	3.33333	3.44444	3.67	4	3.67	4	2.67	3	2.67	2	2.67	3.33
21	2	41	M	3.33333	4	3.66667	3.66667	3.33	3.67	3.33	4	2.33	2	2	3	3	2.67
21	8	46	F	2.66667	4.66667	4.33333	3.88889	3.33	3.67	4	3.67	2.33	3	3	2	3	2
21	12	52	F	3	2.66667	2	2.55556	1.67	2.33	2	3	2	4	3	2	2.67	2
21	1	42	M	3.33333	3	3	3.11111	4.33	2	3	4	2	3	3	2	5	3
21	21	43	F	3	3.33333	3.66667	3.33333	2.67	3	3	3.67	2.33	3	3.33	3	4	2.33
21	17	46	F	5	5	4.66667	4.88889	3.67	4	4	4.33	2.67	4	2.67	2	4.33	4.67
21	12	53	F	3	4	3.66667	3.55556	3.67	4.33	4.33	3.67	1.33	3	3.67	2	4.33	3
21	25	54	M	4.33333	4.33333	4	4.22222	3.33	4	4	3.67	3.33	4	2.33	4	4	3.33
21	25	49	F	3	3.33333	3.33333	3.22222	4	4.33	4	4	2	4	3.33	3	5	3
25	28	54	F	3.66667	4	3.66667	3.77778	3.67	4.67	4	5	2.67	4	3.33	4	4	3.67
25	2	46	F	3.33333	3.66667	3.66667	3.55556	4	4	4	4	3	4	3.33	4	3.67	3.67
25	9	60	F	4	4	4	4	3	2	2	4	2.67	4	4	3	1.67	2
25	30	51	F	3	4.33333	4	3.77778	4	4.33	4	4	2	4	2.33	4	2.67	2.33
25	25	55	M	3.33333	3	3.66667	3.33333	3	2.67	2.67	3.67	2.67	3	3	2	3	3
25	25	64	M	5	5	5	5	4	4.33	4	4.67	3.33	4.5	4	5	4	4.33
25	23	59	M	3.66667	3.66667	3.33333	3.55556	2.67	3.33	2	2.67	2.67	3.5	3.33	2	3.33	2.33
25	9	62	M	4	4	3.33333	3.77778	4	3.67	4	3.67	4	3.5	3.67	4	4	3.67
25	35	60	M	3.33333	3.66667	3.66667	3.55556	3.33	4.33	4	4.67	3.33	4.5	4	4	3.67	3.33
25	8	45	F	3.66667	3.66667	3.66667	3.66667	3	3.33	3.33	3	2.67	3.5	3	3	3	2
25	5	46	M	3	4.33333	4	3.77778	3.33	4	4.67	4	1.67	4	3.67	4	4	3
25	14	62	M	4.66667	4.66667	4.66667	4.66667	2	2.67	2.67	3.33	2.33	4.5	3.67	3	4	2.67
25	6	50	F	3	3	2.33333	2.77778	2.67	3	2	3	1	3	2	2	2.33	2.67
25	5	52	F	3.66667	4	3.66667	3.77778	3	3.67	4	3.33	3.67	3.5	3.33	4	3	3.67
25	5	54	F	3.66667	4	3.33333	3.66667	2.67	2.33	2.33	2.67	2	4	3.67	2	3	3.33
25	4	52	F	4	4	4	4	3.67	3.67	3.67	3.33	3.33	3.5	3.67	4	2.67	3.67
25	5	48	M	4	4.33333	4	4.11111	3.33	4	4	4	3	4	4	3	3	3
25	18	58	M	3.33333	3.66667	3.66667	3.55556	3.67	4	4	3.67	2	2.5	3	2	2.67	2.67
25	7	52	M	3.33333	3.66667	3.66667	3.55556	3.67	3.33	4	4	3.33	4	3.33	4	4.33	3.33
25	8	54	F	2.66667	3.33333	3	3	2.67	3	4	4	2.33	3	3	3	2	4
29	6	47	F	3.33333	3.66667	3.33333	3.44444	3.33	4.67	3.67	4.33	2	4	3.33	4	4	1.67
29	1	45	M	2.33333	3	3	2.77778	1.67	3.67	3	4	1.33	2.5	2.33	2	2.33	1.33
29	0	59	M	4	4	3.33333	3.77778	3	4	3.67	4	2.33	3	4	4	3.33	3.67
29	1	55	M	4	5	4	4.33333	2.33	4.67	5	5	3	4	3.67	3	4	3.67
29	0	59	M	3	4	3.66667	3.55556	4	4	4	4	4	3.5	4	4	4	3.67
29	38	59	M	4.66667	5	5	4.88889	3	3	2.33	4	2.33	3	3.33	3	3.33	4
29	0	36	F	4.66667	5	4	4.55556	3	3	2	4	1.67	4	3.67	4	2.67	3.33
29	14	42	M	3.66667	4	3.33333	3.66667	4	3	3	4	3	4	3.67	3	3.33	2.67
29	1	41	M	4.33333	4.66667	4.66667	4.55556	4	4	4	4	3.67	4.5	4	5	4.33	4.33
29	0	51	F	4	4	4	4	2	2.67	2.33	3.67	2	3.5	3.33	4	3.67	2
30	11	58	M	3.66667	4.33333	4	4	3.33	3.67	3.67	3.33	2	4	4	4	2.33	3.67
30	1	55	M	3.33333	3.66667	3.66667	3.55556	3.67	3.67	3	3.33	3	3.5	4	3	3	3
30	11	44	F	2.33333	4	3.33333	3.22222	4	4	4	4	3	3.5	3	3	3.33	4
30	1	56	M	3	4.33333	3	3.44444	2.33	3	2.33	4	3.67	3.5	3.67	4	4.67	3.33
30	1	48	M	3	4	4	3.66667	2.33	3	2.67	3.67	2.67	3.5	3.33	3	3	2.33
30	16	43	M	4	4.33333	4	4.11111	4	3.67	4	4	4.67	4.5	4	4	4	4.67
30	32	50	M	4	4	4	4	2.67	3.67	3.67	4	3	4.5	3	4	4	3
31	7	46	F	4	4	4	4	3.67	4.33	3	4	3	4.5	3.33	4	3.33	3
31	0	53	M	4	3.33333	4	3.77778	3.67	4	3.67	4	2	3.5	3.33	4	3.67	4
31	37	60	M	3.66667	3	3.66667	3.44444	2.67	4	3	3.67	2	3	3	2	2.33	3
31	0	42	F	2.66667	3.33333	3.66667	3.22222	2	3.33	2.67	3.33	2	3.5	3.33	3	2.33	2.33
31	1	58	M	3	3.66667	3.33333	3.33333	3.33	3.67	4	4	2.33	4	4.33	3	4	3.67
31	1	44	M	3.66667	4	3.33333	3.66667	3	4	3.67	4	3	3.5	3.33	4	2.33	3.67
31	6	56	M	2	2.33333	2.66667	2.33333	2	4.33	3.67	4.67	1	2	2.67	2	1.67	2
31	8	52	F	4	4	4	4	3	3.33	3	4	1.67	3.5	3	3	3.33	3.67
32	4	58	M	2.33333	4.66667	3.66667	3.55556	2.33	3.67	2.33	4	2.33	2.5	3	4	2.33	3
32	1	53	M	4	4	4	4	2.33	4	3	4	2	2.5	3	2	3.33	2.67
32	12	49	M	4	4	4	4	2	2.33	3.33	3	2	3.5	3.67	2	3.67	2
32	0	45	M	4	4.33333	4	4.11111	4.67	4.33	4	4.67	3.33	3.5	3.67	4	3	3.67
32	0	47	M	3.33333	4	4	3.77778	3	4	3	4	2.33	3.5	3	3	3.33	2.33
32	0	49	M	4.33333	5	4.66667	4.66667	3.33	4	4	4	3.33	4	4	4	3.33	3.67
32	18	55	M	3.66667	4	4	3.88889	4	3.67	3	3.67	2.33	3.5	3.33	4	3.33	2.33
32	10	50	M	4	4.33333	3.66667	4	3.33	4	3.67	4	3	4	3.33	4	3.33	2.33
32	8	55	M	4.33333	4.33333	4	4.22222	4	4.33	3.33	4.33	3.67	4.5	3	4	2.67	4
32	1	55	M	4	4	3.66667	3.88889	2.33	3.67	3	3.33	1.67	3.5	3	3	3	2.67
32	2	37	F	4	4	4	4	3.33	4	4	4	3.33	4	3	3	4	4
32	33	55	M	4.66667	5	4.33333	4.66667	3.33	4	4	4.33	3	2.5	3.67	3	2.33	4
33	0	48	F	4.66667	4.33333	3.33333	4.11111	3.67	2.67	4	4	3	3.5	4	4	4	3.67
33	4	47	M	2.33333	4.66667	4.66667	3.88889	4.33	4	4.33	4	2.67	4	3.67	3	2.67	4.33
33	34	55	M	4	4	3.66667	3.88889	3.67	4	4	4	3.67	4.5	4	4	3.33	3.67
33	0	50	M	4	4	3.33333	3.77778	3.33	4.33	3	5	2.33	4	2.67	2	4.33	3.67
33	4	36	M	4	4	4.66667	4.22222	4	4	4.67	4	4	4.5	4	4	3	4
34	0	54	M	4	4	3.66667	3.88889	3.67	4.33	4	4.33	2	4	2	4	2.67	4
34	1	36	F	4	4	3	3.66667	2.67	4	2	3.33	2	2.5	2.67	3	2	2.33
34	4	41	F	4	4	3.33333	3.77778	3.67	4	4	4	2	3.5	3.67	4	3.33	3.33
34	1	59	M	4	4	2.66667	3.55556	2.33	3	2	3	1.67	3	1.67	2	2.33	2.33
34	6	41	F	4.33333	4	4.33333	4.22222	4	3.67	3.67	4.67	3	4	4	4	3.33	4.33
34	1	38	F	4	4.33333	3.33333	3.88889	4	4	4	3.67	3	3.5	3.67	4	3	3.33
34	6	62	M	3.33333	4	3	3.44444	4	4	4	3.67	3.33	3.5	3.67	4	4	3.67
34	40	58	M	4	4	3.66667	3.88889	3.67	4	3.67	3.67	2	3.5	3.33	3	3	2.67
34	0	57	F	4	4	3.66667	3.88889	4	4	4	4	2.67	3.5	3.67	3	4	2.67
34	1	37	M	3.66667	4	3	3.55556	3	4	3.67	3.67	3.33	2.5	3.33	3	3.33	3
34	0	44	F	3.33333	4	3.66667	3.66667	3.33	4	3	4	2.67	3.5	3.33	4	4	2.67
34	4	59	M	4	4	4	4	3.33	4	3.67	4	2.67	3.5	3.33	4	2.67	2.67
35	0	47	M	3.66667	4	4	3.88889	2.33	3.33	3.67	4	3.33	2.5	3.33	3	3.33	3
35	1	49	M	4.33333	4.66667	4	4.33333	4.67	4	4.33	4.33	3.33	3.5	4	4	4.33	3.67
35	1	57	M	3	3.66667	3	3.22222	2.67	2	3	3.33	2	3.5	3.33	2	3.33	2.67
35	13	46	M	4	4.66667	4	4.22222	3.33	4	4.33	4.67	3.33	4	4	3	4	3.67
35	1	55	M	3	3	3	3	3.67	4	3.67	4	2.67	3.5	4.33	3	4	3
35	9	52	M	3	4	2.66667	3.22222	2.67	3.67	3.67	4.67	2.67	2.5	3	3	4	3.67
35	15	44	F	4	4	4	4	3.67	4	3.67	4	4.33	3.5	3	4	4.33	3.33
36	6	52	M	4	4.33333	4	4.11111	3	4	4	4	4	5	4	4	4	3.67
36	1	50	M	4	4.33333	4	4.11111	4.67	5	4	5	3	3	3	4	4.67	3.67
36	11	49	M	3	3.33333	3.33333	3.22222	3	3.33	3	4	2	4	3.67	3	3	3.33
36	4	47	M	3	5	3.66667	3.88889	4.67	4	4	4.67	2	3.5	3.67	4	4	4
36	11	52	F	4	5	4.66667	4.55556	4	4	4	4	3	3	3.67	5	3.33	3
36	2	50	M	3.66667	3.66667	3.33333	3.55556	3	4	4	4	2.67	3.5	3.33	3	4	3.33
36	12	43	M	4	4	4	4	3.33	4	3.67	4	3	4.5	3.33	4	4.33	3
37	0	54	F	4	4	4	4	4	4	3.67	4.33	4	4.5	3.67	4	4	3.33
37	0	45	M	3	3.66667	3.33333	3.33333	3.33	4	3.67	3.67	3.33	3.5	3.67	4	3	2.33
37	1	58	M	5	5	5	5	3.67	5	4.33	5	2	4	4.33	4	4.67	1.67
37	10	58	M	4	4	4	4	4.67	5	4.67	5	3.33	4.5	4	4	4.67	4.67
37	22	44	F	4.66667	5	5	4.88889	3	4	3.33	4	3	3	2.67	4	3.33	3.67
37	6	50	F	3.33333	4.33333	4	3.88889	3.33	4	4.33	4	2.67	3.5	3.67	4	3.67	3.33
37	22	43	M	4.66667	5	4.33333	4.66667	4.67	4	4	4.67	4.33	4.5	3.67	4	4.33	4.67
39	15	56	M	2.33333	2.33333	2	2.22222	4	4	3.33	3.67	2.33	3	2	2	3	3.67
39	4	55	M	4	4.33333	4	4.11111	4.67	4.33	4	4	2	4	3.67	4	3.33	3
39	23	53	M	3	4	3.66667	3.55556	2.67	3.33	2	3	2	3	3.33	2	3	2
39	12	49	M	3	3.66667	2.66667	3.11111	4.67	5	4.33	4.67	2.67	4	3.33	4	3.67	4.33
39	12	56	M	3	4	2.66667	3.22222	3.67	4	4	3.33	3	4	3.67	4	3	3.67
39	6	53	M	4	4.33333	3.33333	3.88889	3.67	4.33	3.67	4	3.67	3.5	4	3	4	4
39	17	61	M	3	3	2.33333	2.77778	4	4	4	3.67	2	2.5	2.67	4	2	3.67
39	7	46	M	3.33333	3.66667	3.66667	3.55556	2	4	3	4	2	3.5	3.33	4	3	3
39	13	58	M	2.33333	4.33333	3	3.22222	3	3.67	4	3.67	3.33	4	3.33	4	4	2.33
39	8	39	M	4	4	4	4	4.33	4	3.33	3	3	4	3.33	3	3.33	3
40	8	62	M	4	4.33333	4	4.11111	3.33	4	4	4	2.67	4	3.67	4	3.67	3.67
40	4	42	M	4	4.33333	4	4.11111	4	4	3.67	4	2.67	3.5	3.67	4	3.67	3.67
40	10	43	F	4.33333	4	4.33333	4.22222	4.67	3.33	4	4	3	4.5	3.33	4	3.67	4
40	27	67	F	3.33333	2.33333	3.33333	3	3.67	3.67	2.33	3.33	2	3.5	3	3	2.67	2.33
40	5	60	M	3.33333	4	3.66667	3.66667	3.67	4	4	3.67	2.33	3	3.67	4	4	4
40	5	51	F	3.66667	4	3.33333	3.66667	4	4	2.67	4	1.67	3.5	3	4	3.33	3.67
40	3	44	M	3.66667	3.66667	3.66667	3.66667	3.67	4	3.33	3.67	2.33	4	3	3	2.67	3.33
40	1	47	F	4.33333	4.33333	4.66667	4.44444	4.33	4	4	4.33	2.67	4	4.33	4	3	3
40	12	46	F	4.33333	5	4	4.44444	4	3.33	2.33	4	2.67	4	3	3	3.67	3.67
40	1	44	F	4	4	4	4	5	4	4	5	2.67	4	3.33	4	3.67	4
40	1	53	M	4.33333	5	5	4.77778	4.33	4.33	4	3.67	4	5	4.67	4	4.33	4.33
40	14	57	M	4	4	4	4	3	3	3	4	2.67	4	4	3	3.33	2.67
40	12	51	F	3.66667	4	4	3.88889	3.33	4	3.33	4	2	2.5	2.67	3	2.33	3
40	10	56	M	4.33333	5	4	4.44444	4.67	4	4.33	5	4	4	4	5	4	5
40	1	41	F	2.66667	3.66667	3.66667	3.33333	3	3.33	3.33	3.67	2.33	3	3.67	4	2.67	3.67
40	13	58	M	4	3	4	3.66667	4	4.67	4.33	5	3	4	3.67	4	4	4
40	3	51	M	3.66667	4.33333	4.33333	4.11111	3.67	3.67	3.33	2.67	2.67	4	3.67	3	3	4
41	1	59	M	4	4	4.66667	4.22222	5	5	4.67	5	2.67	3.5	3.67	3	4	4.33
41	2	42	M	5	4.33333	4.66667	4.66667	4	4.33	3.67	4	2.33	4	3	4	3	3
41	3	55	M	3.33333	2.33333	3.33333	3	3.67	4	3.67	4	2.67	2.5	4	4	3	3.67
41	19	53	M	3.33333	4	4	3.77778	4	4	4.67	4.33	3	2.5	4	3	3	3.33
41	2	60	F	4	4	5	4.33333	3	4	4	3.33	2.33	3.5	3.33	4	3	3
41	2	53	M	4.66667	4.33333	4.33333	4.44444	3.67	4	3.67	3.67	2	2.5	3	3	2.67	3.67
41	9	53	F	3.33333	3	3.33333	3.22222	4	5	4	5	3.67	4	2.67	3	3.33	4.67
41	1	53	M	4	3.33333	3.66667	3.66667	3	4	3.33	3.33	2.33	2.5	3.33	4	3	3.33
41	3	53	F	5	5	5	5	4	5	4	5	3.33	3.5	3	4	3.67	4.33
41	19	43	F	4	4.66667	4.66667	4.44444	4	4	4	4	3.67	4	4.33	4	4.67	4.67
41	3	59	M	4	4.33333	4.66667	4.33333	4	4	3.33	4	3.33	1.5	3.67	4	4.33	4.33
41	34	64	M	4	4	4	4	4	4	3.67	4	3.33	2	3.33	4	3.33	3.33
41	4	58	M	4.33333	4.33333	4	4.22222	4	3.33	3	4	2	3.5	4	4	4	4
41	25	59	M	4	4	4	4	4.67	4.33	5	4	2	2.5	3.33	2	4.33	4.33
41	2	45	F	5	4.66667	4	4.55556	4.67	3	3.67	4	4	4	3.33	5	4.67	4.67
41	15	35	F	5	4	4.33333	4.44444	3	4	4	4	2.67	3	3.67	4	4.33	3.33
48	1	49	M	5	5	5	5	5	3.67	4.33	5	5	5	5	5	5	4.67
48	7	54	M	4	4	4	4	3.67	4	4	3.67	2	3	3	3	2.67	3.33
48	3	60	M	3	4	3.66667	3.55556	4	4	3	4	3	3.5	3	3	4	2.33
48	9	49	M	4	4	4	4	4	3.67	4	4.33	3.67	3.5	4	4	4	3.67
48	25	48	F	3	3.33333	3	3.11111	4.67	5	5	4.33	4	4	3.33	4	3.33	4
48	2	37	M	3.66667	4.33333	4.33333	4.11111	3.67	4	4	4	2	3	3	3	2.33	2.67
48	39	56	M	3.33333	3.66667	4	3.66667	3.33	4	3.67	3.67	2.67	3.5	4	4	3.67	3.67
49	27	46	F	4	4	4	4	3.67	4	4	4	2	4	3.67	5	4	4
49	11	51	M	4	4	4	4	4.33	3.67	4	4.33	3.33	3.5	3.67	3	3.33	3.67
49	3	54	M	3.66667	4	4.33333	4	3.67	3.67	3.33	3.67	2.67	3	3.33	4	3.67	3.67
49	5	34	F	4.33333	4	4	4.11111	4	4.33	4	5	3	3	2.33	2	4	2.67
49	18	48	F	4	4	4	4	3.67	4	4	4	2.67	3.5	2.33	4	3	3.33
49	4	51	M	3.66667	4	4.33333	4	4	4	3.33	4	3	4.5	3.67	4	3.33	3.67
49	13	43	F	2.66667	3.66667	3	3.11111	2.33	4	2	3.67	2	4.5	3.67	5	3.33	3.33
49	16	56	M	4	4	4.33333	4.11111	3.33	4	3.33	3.67	3.67	4.5	3.33	3	3	3.67
49	26	52	M	5	5	5	5	4	4.33	4.33	3.67	4	5	4.67	4	4	4.33
49	16	42	F	4	4	4	4	5	5	4	5	3	4	3.67	4	3.33	4.33
49	14	57	M	4	4.33333	5	4.44444	4	4	4	4	2.33	3.5	3.67	3	4.33	4.33
49	11	55	M	3.33333	3.66667	4.66667	3.88889	4.67	4.67	4	3.67	2	3	3.33	3	3.67	3
49	13	61	M	4	5	4.66667	4.55556	3.33	4	3.67	4	3	4	4.67	5	3.33	3.33
49	4	47	M	5	4	3.66667	4.22222	4	3.67	4	5	2.67	3.5	3.33	3	3.33	3.33
49	5	42	F	4	4	4	4	4.33	4.67	4	4	3	4	4	4	4	4.33
49	4	53	M	4.33333	4.33333	4.33333	4.33333	5	4	4	4.67	3.33	4.5	3.67	4	4	4
49	15	58	M	4	4	4.33333	4.11111	4	4	3.67	4	2.33	4	4	4	3.67	4
50	1	49	F	4	4.66667	4	4.22222	4	4	3.67	4	2	4	4	2	3	4
50	4	55	M	3.66667	4	3.33333	3.66667	2.67	4	4	3.67	2	2.5	3.33	4	3	2.33
50	8	60	M	3	3.33333	2.66667	3	2.67	4	4	3.33	2.67	3	2.67	2	2.67	2.67
50	15	45	F	4	5	4	4.33333	3.67	5	4	4.67	3.33	3.5	3.67	4	4	4
50	4	60	M	4.33333	4.33333	5	4.55556	4.33	4	4	3.67	3.67	4.5	3.67	3	3.33	3.67
50	8	53	M	3.33333	3.33333	4	3.55556	3.67	5	5	5	4.67	4	3.33	5	5	4.33
50	13	58	M	3.33333	4.33333	4	3.88889	4	4.33	4	5	3.33	3.5	4	4	4	4
50	10	46	M	4	4	3.66667	3.88889	4	4.33	4	4.33	3.33	4	4	4	3.33	4.67
50	8	57	M	5	5	5	5	4	3.67	4	4	3	4	4	3	3.67	4
50	16	59	M	5	5	4.66667	4.88889	5	5	4	4.67	4	4	3.67	4	4.33	4
50	13	52	M	3.33333	4	4	3.77778	4.67	4	4	5	3.33	4.5	4.33	4	4	4.33
50	30	56	F	4	4	3	3.66667	4	4	2.33	4	2	3	4	3	3.67	3.33
51	18	52	F	4	4	4	4	3.33	4	3.33	4.67	2.67	3	3.67	3	3.33	4
51	1	43	M	4.66667	5	5	4.88889	3	4.67	3.67	4.33	2	3	3.33	3	5	4.33
51	12	51	M	3.33333	3.33333	2.66667	3.11111	4	4.33	4	2.67	4	3	3.67	4	3.67	3.33
51	27	52	F	4	4	4	4	4	5	4	4.67	3.33	3	4	3	3	4.33
51	3	48	F	5	4.33333	4.33333	4.55556	3.33	4	4	4	2	3.5	3.67	2	4	3.67
51	1	38	F	4	3.66667	3.66667	3.77778	4.33	4	4	4	2	3	4	4	3	3
51	5	50	F	3.33333	4	4.33333	3.88889	3.33	4	3	3.67	2.67	4	3.67	3	3.67	3.67
51	12	58	F	3	5	3.66667	3.88889	3	4	4	4	2.33	2.5	3.67	2	3.33	3.33
51	1	57	F	2.66667	3	3	2.88889	2.33	4	2.67	4.33	2.67	2.5	3.33	3	2.67	2.67
51	5	51	M	4	3.66667	3.66667	3.77778	4	4	4	4	2.33	3.5	3.33	4	4	3.33
51	12	54	M	3	3.33333	3	3.11111	4.33	4.33	4.67	3.67	2	3	3	4	4.33	3.67
51	8	49	F	4	4	4	4	5	3.67	3.67	4.33	3	4	4	4	3	4.33
51	10	59	M	3.33333	2.66667	2.66667	2.88889	2.67	3.67	3.33	3.33	4	3	2	3	4.33	3.33
54	1	51	F	4	4	2.66667	3.55556	4	4	4	4	2.33	4	3.67	4	4	4
54	3	49	M	4	4	4	4	4	5	3.67	4.67	3.33	4	4	4	4	3.67
54	12	54	F	3.66667	4	3.33333	3.66667	3	4	3	4	2	3.5	4	4	3.33	3.67
54	6	38	M	2.66667	4	3.66667	3.44444	4.33	4	4	4.33	2.33	3.5	3.67	3	4	4
54	6	49	M	4	4	3.66667	3.88889	3	3	3.67	3.33	3	4	3.67	4	3.67	3.67
54	3	49	M	2.33333	3.33333	2.33333	2.66667	3	3.33	3	4	2.33	2.5	3.67	4	3.67	2.67
54	8	58	M	3.66667	4.33333	3.33333	3.77778	4	4.33	4	4.67	2.67	4	3.67	4	4	4.33
54	3	57	M	3	4.33333	3.33333	3.55556	3.33	4	3.67	4	2.67	4	3.67	4	3.33	3.67
54	16	42	F	4	4	4	4	4	4	4	4.33	3.67	4.5	3.33	4	4	3.33
54	7	52	M	3.33333	4.33333	4	3.88889	3.67	4	4	4.67	3.33	4	4	4	4	3.33
54	2	46	F	3.33333	4.33333	3.33333	3.66667	5	5	4.67	5	2.67	4	3.67	4	4.33	5
54	11	58	M	2	3.66667	2.66667	2.77778	3.67	4	3.67	3.33	2.33	3.5	3	4	2.67	3.67
54	6	46	M	2.66667	3.66667	3.33333	3.22222	2.67	3	3.33	4.67	3	3.5	3.67	4	3.33	2
54	6	59	M	3	4	3.33333	3.44444	4	4.33	4	4.67	3.33	4.5	4	4	4	3
54	1	38	M	3	4	3	3.33333	3.33	5	4	4.67	4	4	4	5	3.33	2.67
54	22	53	M	2.66667	3.66667	3	3.11111	3.67	4	3	3.67	2.33	3.5	3.67	3	2	3.33
55	17	52	F	4.33333	5	4.33333	4.55556	3.67	4	3	3.67	2	3.5	3.33	3	3	4
55	1	40	M	5	5	5	5	5	4.33	4.67	4	3	5	4	4	4	4
55	12	43	F	4.66667	5	4	4.55556	3	5	4.67	4	1.33	3.5	3	3	2.33	2.33
55	10	55	M	4	4.66667	4.33333	4.33333	5	4.67	4	5	2	4.5	3.67	4	3	4
55	4	48	F	4.33333	4	4	4.11111	5	4	4	4.33	2.67	4	3.33	4	3.33	4
55	4	59	M	4.33333	4.66667	4	4.33333	5	4.67	4	5	4	4.5	4	5	4.33	3.67
55	7	46	M	3.33333	4	3.33333	3.55556	4	4.67	4	4.33	2	3	4	4	4	3.33
55	30	56	M	4.33333	4.33333	4.33333	4.33333	2.67	3.67	3.33	3.67	2.67	3.5	4	4	4	3
55	6	56	F	4	4.66667	3.66667	4.11111	3.33	4	4	4	3	4	3	4	4	3.67
55	24	59	M	4	4	5	4.33333	3.33	4	5	4.67	2	3.5	3	2	4.33	2.33
55	24	62	F	4	5	5	4.66667	4.33	3.67	4	4	3	4	4	4	4.67	4
55	12	61	F	4	4	3.66667	3.88889	2.67	4	4	3	2.33	4.5	3	2	2.33	3
55	1	53	M	4	4	3.66667	3.88889	4	4	3.33	4.33	2.33	4	3	4	4.33	3
55	38	61	M	3.33333	4	3	3.44444	3.67	4	3.33	4	1.67	4	3.67	3	4.33	3.33
55	3	56	F	4	4	4	4	3.67	4	4	4	2.67	3.5	3.33	4	3	3.67
55	18	58	M	4.33333	4.33333	4.33333	4.33333	4.67	5	3.67	5	3	4	3.67	4	3.67	3.67
55	2	43	M	3.33333	4	3	3.44444	4.33	3.67	3.67	4	3.33	3.5	3.67	3	3.33	3
55	8	46	M	4	4	4.66667	4.22222	2.67	4	3	4	2	3.5	4	3	3.33	2.67
56	1	45	M	4.33333	4.33333	4.33333	4.33333	5	4.33	4.67	4.67	3.67	4.5	3.67	4	3.33	4.67
56	2	46	M	3.66667	4.33333	3.33333	3.77778	3.67	4	4.33	4.33	2	3.5	3.33	3	4	4
56	26	46	F	4	4	4	4	2.67	3	3	4	3	3	2.67	3	2.67	2.33
56	10	62	M	4	4	4	4	4.33	5	4.33	4	4	5	4.33	2	3.67	4.33
56	9	51	M	3.33333	4	3	3.44444	3	4	4	3.67	3	4	4.33	4	3	3.33
56	1	45	M	4	4	4.66667	4.22222	3.33	4	4	4	2.33	3	2.67	2	2.67	2.67
57	1	32	F	1	1.66667	2.66667	1.77778	4.33	4.67	4	4.33	3	3.5	3.33	2	3	3
57	17	59	M	1.33333	2.66667	2	2	3.67	3	3	3.33	1.67	2.5	2.67	2	2.33	2
57	5	43	M	3.33333	4	3.66667	3.66667	2.33	2.33	2.33	4	2	3	3.33	4	2	2.67
57	1	49	F	3.33333	4	3.66667	3.66667	3.67	3.67	4	4	2	3.5	3.67	3	4	3.33
57	10	42	F	3.66667	4	4	3.88889	3.67	4	3.67	5	2.33	4	3	4	3.67	2.67
57	16	50	M	2	2.33333	2.33333	2.22222	4	3	4	3.67	2.33	2.5	3	3	2.33	3.33
57	10	53	F	3.33333	3	4	3.44444	5	5	5	5	4	4.5	5	2	1.67	5
57	12	54	M	2	1.33333	1	1.44444	3.33	3.33	3.67	4	1.67	3.5	2.67	4	3.67	3.33
57	19	45	F	3	3	2.33333	2.77778	2	4	3	3.33	2.67	3	2.67	2	4	2.33
57	26	58	M	4	4	4	4	3	4	2.67	4	1.33	4	3	2	2.33	2.33
58	1	41	F	3.66667	3.66667	2	3.11111	4	4	4	3.33	1.33	3	2	2	2.33	3.33
58	1	36	F	3.33333	4	4	3.77778	3.67	4	4	4	2.33	3	3	3	3	4
58	35	55	M	2	4	2	2.66667	3.33	3.67	3.33	3.33	3	3	3.67	3	3	2.67
58	22	60	F	4.66667	5	4.66667	4.77778	5	5	5	5	1.67	4.5	4	4	4.67	4.67
58	12	41	F	4	4	3.66667	3.88889	3.67	4	4	3.67	2.33	3	3.67	2	4.67	3.33
58	19	57	F	4	4.66667	3.33333	4	4	3.67	4.67	4.67	3	3.5	4	2	5	3.67
58	14	57	M	4	4	4	4	4.33	4.33	4	4	3.33	3.5	3	4	4	3.67
58	34	55	M	4.33333	4.33333	4.33333	4.33333	4.33	4	4.33	4	2	3.5	4	2	5	4
58	24	43	F	3	3	3	3	3	4	2	4	2.33	3	3	2	4	2.67
58	13	44	M	4	4.33333	4	4.11111	3	4.33	4	5	3	3.5	3	3	4.67	3.33
58	14	59	F	4.66667	5	3.66667	4.44444	3.33	4	4.67	3.67	2.67	3	3	3	4	3.33
58	21	50	F	3	3.33333	3.33333	3.22222	3.67	4	3.33	4	3	2.5	2	2	3	2.67
58	12	36	F	4	4.33333	4	4.11111	4	2.67	2.67	3.67	2	3	2.33	2	4	2.33
58	13	55	M	2.66667	3.66667	4	3.44444	2.33	2.67	2	2.33	3	3.5	3.33	2	5	3
58	15	35	F	3.33333	3.66667	4	3.66667	4	4.33	4	3.67	2	2.5	2.67	2	4	3.67
58	4	51	F	3.33333	4	4	3.77778	3.33	4.33	4	4	2	2.5	3.33	2	2.67	2.33
58	12	33	F	5	5	4	4.66667	4	3.67	4	4	3	3.5	4	4	3.67	4
58	11	37	M	3.66667	4	3.66667	3.77778	3.33	4	3.67	3.33	2.67	3	3.33	4	4	3.33
59	23	49	F	4	4	4	4	4	4.33	4	4.67	3	4	3.67	4	4.33	4.33
59	13	43	F	4	4	4	4	3.67	4	4	5	2.67	3.5	3.33	4	4	4
59	10	60	M	3	3.33333	3	3.11111	4	4	4	4	2.33	3	3	3	3.67	3.33
59	10	59	F	3.33333	3	3	3.11111	3.67	4	3.33	3.67	3	3.5	3.33	3	5	3.67
59	24	47	M	3.33333	4	3.33333	3.55556	3.33	4	2.67	3.67	2	4	3.33	3	3.67	3.33
59	17	55	F	4	4	4	4	4	4	5	5	3	3.5	4	3	3	3.67
59	30	49	F	4	4	3	3.66667	5	4	5	5	2.33	3	2.33	2	4.33	4.67
59	31	48	F	2.66667	3.66667	3.33333	3.22222	2.67	4	3.33	4	2.33	4	4	3	5	2
59	11	59	F	4	4.66667	4	4.22222	3	4	4	3.67	2.67	3.5	3.67	3	4	2.33
59	0	40	F	3.66667	3.66667	3.66667	3.66667	4.33	4	3.67	4	2.67	3	3	3	4	4.33
59	33	49	F	2	3.33333	2.66667	2.66667	2.67	3	3.33	3.67	2	3.5	3	2	3	3
59	23	59	M	3.66667	4	3	3.55556	4	4	4	4	2.67	4	4	3	4	3.33
60	2	50	F	2.66667	3.33333	4	3.33333	3.33	4	4	3.67	2	5	4.33	4	4.67	3.67
60	13	43	F	2.66667	3.33333	2.66667	2.88889	2.67	4	4	3.67	2	3	3.67	3	4	3
60	4	25	M	4	4	3.66667	3.88889	3.33	4	4	4	4	3.5	3.67	4	5	4
60	12	43	F	1	2.66667	1.66667	1.77778	3.67	4	4.33	4.67	2	2.5	2.67	2	3.33	2.67
60	20	55	M	4	5	4.66667	4.55556	4	3.33	3.67	2.67	4	3	3.33	2	3	3.67
60	17	61	M	3.66667	4	4	3.88889	3	4	4	4	3.67	3.5	3	4	4	3.33
60	14	40	M	3.66667	4	4	3.88889	3	3.67	4	3.33	2.67	3.5	3.33	2	4	3
60	2	46	F	3	3.33333	4	3.44444	3.67	5	4	4.33	2.67	5	4	4	5	4.33
60	16	41	M	3.33333	4	4	3.77778	4.33	4	4	4	2.67	3.5	3	3	5	3.67
60	7	61	F	3.33333	3.66667	4	3.66667	2	2.67	2	4	2.67	3.5	3.67	4	4	4.33
60	3	35	F	2.66667	3	3.33333	3	4.67	3.67	4.33	4	2.67	4	3.67	2	4.33	4
60	25	60	F	3.66667	4	3.33333	3.66667	3.33	4	4	3.33	2.67	3.5	2.33	2	4.33	2.67
61	3	59	M	4	5	5	4.66667	4	4	4	4	2	3	2.33	2	2.33	3.33
61	30	60	F	3.66667	4	3.66667	3.77778	4	4	4	3.67	3	2.5	4	3	3	3
61	1	52	F	1	4.33333	2.66667	2.66667	5	5	4.67	5	1.67	3	3.33	3	5	5
61	22	48	F	3	3.66667	3	3.22222	3.33	3.67	3	4	2.67	3	3	2	3	3.33
61	27	45	F	4	4	4	4	3	4	4	4.67	2.67	3.5	2.67	3	4	4
61	10	58	M	3.33333	4	3.33333	3.55556	2.67	4	4	4	2	2.5	3	2	3.67	3
61	9	44	F	2	2	3	2.33333	3.33	3.67	3.33	3.33	2	2.5	2.33	3	3.33	3.33
61	2	39	M	3.33333	3.66667	3.66667	3.55556	3.33	4	4	3.33	2	3.5	3.67	2	3	3.67
61	13	41	F	4	5	3.66667	4.22222	2	4.33	3.67	5	2.33	3.5	2.67	3	4	3.67
61	9	43	F	4	4	5	4.33333	4.33	4	4	4	2	4	3	3	4	4.33
61	13	45	F	4	4	3.66667	3.88889	4	4	4	4	2.33	2.5	2	3	4.67	3.33
61	13	45	M	3	3	2.33333	2.77778	3	4	4	3.67	2	2.5	1.33	2	2	3
61	1	52	M	3	3.66667	3.33333	3.33333	3.67	4	3.67	4	2	3.5	3.33	4	3	3
61	24	55	M	2	3.33333	2.33333	2.55556	3	3.67	4	3.67	3	3	2.67	2	3.67	2.33
61	2	59	M	4	3.66667	3.66667	3.77778	2.33	3	3	4	2	4	3.67	4	4	4
61	27	53	M	2.66667	4	3	3.22222	3.33	4	5	4.33	3.33	3	3.67	4	5	3.67
62	2	59	M	4	4	4.33333	4.11111	5	5	4.33	5	3.33	3	2.67	5	4	4
62	1	34	F	2	3	3.33333	2.77778	5	4	4	3.67	2.33	3.5	2.67	4	3.67	1.67
62	0	30	F	3	3	3.33333	3.11111	3.67	4.33	4	4	2	4	3.67	4	3.33	3.33
62	35	57	F	3.33333	4	3.66667	3.66667	4	4	3.67	3.33	2.67	3	1.67	3	4	4.33
62	19	51	M	3	5	3	3.66667	4.33	3.67	5	3.67	2.67	3	3.67	4	3.67	4.33
62	22	52	F	3.33333	4	4	3.77778	3.67	4	4	4	2	1	3.67	2	3.67	3
62	20	59	M	2.66667	3	2.33333	2.66667	4	4	4	3	1.67	4	3	2	2.33	3.67
62	15	53	F	3	3.66667	3	3.22222	3.33	4	3.33	4	1.67	2.5	2.67	2	3	2.33
62	13	47	M	4	5	4.33333	4.44444	3.33	5	5	5	2	3	3	1	3.67	3.67
62	19	50	M	2.66667	4	4	3.55556	3.67	3.67	3	4	2.33	2.5	2	3	3.67	3.33
62	1	43	M	3.33333	4.33333	3.66667	3.77778	3	4.33	4	5	2.33	2.5	2.67	3	4	3.33
62	3	39	F	3.33333	4	3.66667	3.66667	2	3	4	3.67	2	3	2.67	3	3.67	3
63	7	46	F	4.33333	4	4	4.11111	4	3.67	4	4	3.33	4.5	4	4	4.33	4.33
63	21	48	M	4	3.66667	4.33333	4	3	2.67	3	3	2.33	4.5	3	3	4	2.33
63	31	57	F	3.66667	3.66667	3.33333	3.55556	3.33	4	4	3	2.67	2.5	4	2	4.33	3
63	2	55	M	2	4	2.66667	2.88889	3	3	3.67	2.67	2	4	4	3	3.67	3.33
63	6	43	F	4	3.66667	4	3.88889	4	4	4	4	2	3.5	3.33	2	2.67	3.33
63	2	32	F	3.33333	4	4	3.77778	2.67	3.67	3	3	2	4	3	3	3	2.33
63	10	57	M	2.66667	3.66667	3.33333	3.22222	3	3.67	3	4	2	4	4	2	3	2.33
63	11	49	F	4	4	4	4	3.33	4	5	4	3	4	3.67	4	3.67	3
63	24	61	F	4	4.66667	4.66667	4.44444	3	3.67	3.33	3.67	3	4	3.67	4	4	4
63	20	52	F	4	4	4	4	5	4.33	4	5	2.33	5	4.67	4	4	5
63	22	57	M	4	5	5	4.66667	4	5	4	5	3	4.5	3.33	2	4	3.67
63	10	44	F	4.66667	5	5	4.88889	4	4.33	5	3.67	4	3.5	3.67	4	4	4
63	3	61	M	4	4	4	4	4.33	4.67	5	4.33	3.33	4.5	3.67	3	4.33	4.33
63	37	57	M	5	5	5	5	4	4	4	4	3	4.5	3.67	4	4	3.67
65	11	34	F	3.66667	4	4	3.88889	5	4.33	4	4.67	4	5	3.67	4	2.67	4
65	4	49	M	3	4	3	3.33333	3.67	4	5	5	2	3.5	3.33	2	3	2.67
65	10	46	F	4.66667	4.33333	4.33333	4.44444	4.67	5	4.33	4.67	4	5	4	5	4.33	4.67
65	10	41	F	2	3.33333	2.66667	2.66667	3	3.67	3	4	3	2	3.33	2	4	3
65	14	54	F	2.33333	3	3	2.77778	3	4	3.33	2.67	2.33	3	3.67	2	4	4
65	2	28	F	3	3.66667	3	3.22222	3	4	3.67	4	2	3.5	4	3	4.33	2.67
65	5	36	M	3.66667	4	3.66667	3.77778	2.33	3	3.67	4	2.67	2.5	2.67	4	3.67	2.67
65	11	42	F	3	3	3	3	4	4	4	4	2	3	3	4	2	3
65	38	59	M	2	4	2	2.66667	3.67	5	4	4	2.33	3.5	4	4	4.67	4.67
65	30	62	M	2.66667	3.33333	3	3	4	4	4	3.33	2.67	3.5	3.67	3	3.67	3.33
66	21	47	F	3.66667	4.33333	3.66667	3.88889	5	4.67	4	5	2.67	3	3	2	3.67	3.67
66	20	54	F	3	3.66667	3	3.22222	3.67	4	3.67	4	2	3.5	3	4	3	3.67
66	2	41	F	3	3	2.66667	2.88889	4	4.33	3.67	4.33	2	4	2.67	3	2.67	4
66	5	51	F	3.33333	4	3.33333	3.55556	3.33	3.67	3	3.67	3.67	4	2.67	2	3.67	2.33
66	14	52	M	2.33333	3	2.33333	2.55556	2	4	4	3.67	2.33	3	2.33	2	2	2
66	38	55	M	3	4	3.66667	3.55556	2.67	3.33	3.33	3.67	3	4	4	5	4.33	3.33
66	25	59	M	3.33333	4	4.33333	3.88889	2.67	4	4	2.67	2	3	2.33	4	4	3
66	31	51	F	3	3.66667	1	2.55556	5	4	2	4.33	2	5	3	2	3.67	3.67
66	20	51	F	2	3.33333	3	2.77778	2	4	4	3.33	2	3.5	2	4	2.33	3
66	3	35	F	2.66667	4	3.33333	3.33333	4.33	4.33	4	4	3	4	3.67	3	4	3
66	1	43	M	2	3.66667	3	2.88889	3.33	4	3.33	4	3	4.5	4	3	3.67	3.33
66	13	58	M	2	3	2.33333	2.44444	3.67	4.67	3.67	3.67	2	3	2.33	2	3	2
66	22	48	F	3	4	4	3.66667	2	4	3.33	4	3	3.5	3.67	3	4.33	2.33
66	27	62	M	3	4	3.66667	3.55556	4.33	5	4	4	2.33	4	3.67	3	4	3
66	17	50	F	4	4	4	4	3	4	4	4	2.67	3	3.33	3	4.67	4
67	19	60	M	4.33333	4.66667	4.66667	4.55556	2.33	3.67	3.67	3	2.67	3	3	3	4.67	3.33
67	3	62	M	4.33333	4.33333	4.33333	4.33333	4	4	3.33	4	2.33	3.5	3	3	3.67	3.67
67	26	47	F	4	4	4	4	2.33	3	3.33	3.67	2	2	2.67	2	2	3
67	14	42	F	4.66667	5	4.66667	4.77778	3	4	3.67	3.67	3	4.5	2.67	4	2.33	3
67	20	46	F	4	4	4	4	2.33	4	4	3.67	3	3.5	3	4	4	4.33
67	3	28	F	5	5	5	5	2.33	3.67	4	5	2.67	4	2.67	4	3	4
67	12	55	F	4	4	3.66667	3.88889	2.33	3.67	3.33	3	2.33	4	3.67	3	4	3.67
67	39	55	F	4	5	5	4.66667	3.67	4	4	4.33	2.67	4	3.67	4	4.33	4
67	20	62	M	5	5	5	5	4	4.33	4	4	4	4	3.67	4	3	4
67	2	32	F	4	4	3.66667	3.88889	3.67	4	3.67	4	3	4	3.33	4	3.33	4
67	12	37	F	5	5	5	5	4.67	4	4	4	3.33	4.5	3.33	4	4	4
67	1	35	F	4.66667	5	4.33333	4.66667	4	4	4	5	3	4	3	4	3.67	4
67	21	46	F	5	4.33333	5	4.77778	5	4	4.67	4	2.33	3	3	3	3.33	4
67	15	32	F	2.66667	3.66667	3.33333	3.22222	2.33	4	2.67	3.33	2	3	1.67	4	3.67	3
67	2	30	F	4.66667	4.66667	4	4.44444	3.67	4	3.33	3	3	4.5	3.33	4	4	4.33
68	10	45	M	3.66667	4	3.33333	3.66667	2.67	4	4	4	2	3.5	3.33	2	2	2.33
68	1	37	F	4	4	4	4	4	4	3.33	4	3.33	4	4	4	3.67	3.67
68	10	49	M	2.66667	3	2.33333	2.66667	2	2.67	2.33	3	2	3	3	2	4	3
68	12	46	M	2	3.33333	2.33333	2.55556	3.67	4	4.33	4.67	2	3	3	4	3.67	3.67
68	17	46	F	3.33333	4.66667	4	4	3.67	5	4.67	5	3	4	3.67	3	4.33	4.33
68	25	59	F	3	4	3.66667	3.55556	3.67	4	4	4.67	3	3	3	4	4	3.33
68	12	47	M	3	4.33333	3	3.44444	4.67	4.33	4	4.67	2.33	3.5	3.33	2	4.33	3.33
68	2	53	F	3	4	4.66667	3.88889	4	4.33	4.33	4.33	2.67	2	3	1	4	3
68	11	57	M	3	3.66667	3.33333	3.33333	4	4	3.33	2.33	2.33	3	3.33	4	4	4
69	14	47	M	3.33333	3.33333	3.66667	3.44444	4	4.67	4.67	4.33	2	3.5	3	3	4	3
69	9	48	F	4	4	5	4.33333	3	4	3	4	2.67	4	3.33	3	3.33	2.67
69	25	52	M	4	4	4	4	3.33	4	3	4	2	4	4	3	3.67	3.33
69	24	58	M	4	3.66667	4	3.88889	4.33	4.33	4	4	4.33	3.5	3.67	3	4	4
69	22	57	F	4	5	4	4.33333	3.33	3.67	4	3.67	3.67	4	4	4	4	2.67
69	12	48	M	3.33333	4	3.66667	3.66667	2	4.67	4	4.67	2.33	2.5	1.33	1	3	2.67
69	24	56	M	4.66667	5	4.66667	4.77778	3.33	4.33	4.67	3.67	3.67	3.5	4.33	4	4	4.33
69	2	55	M	4	4	4.33333	4.11111	3.67	4	4	3.33	2.33	4	3	3	4.33	4
69	1	29	F	3.66667	4.66667	4	4.11111	3.33	4	4	3.67	3	3.5	3.67	2	3.67	2.67
69	20	46	F	4	3.66667	4	3.88889	4	3.33	4	3	4	4	4.33	3	4.67	3.67
69	15	53	F	4	5	4	4.33333	3.67	4	3.33	4	2.67	4	3.67	2	3.33	3
69	12	55	F	4	4	4	4	3	4	4	4	2.67	4	3.33	4	4	3.33
69	4	52	F	4.33333	4	4	4.11111	4	3.33	4	4	3	3.5	4	4	3.67	4
69	21	53	F	3.33333	4	3	3.44444	4	4	4	3.67	2.33	3.5	3.67	3	4	4
69	18	46	F	4	3.66667	3.33333	3.66667	4	3.33	4	3.33	3.33	4	4	2	3	2
69	12	60	M	3	4	3.66667	3.55556	4.33	4.33	3.67	4.67	3	4	4.33	4	4	3.67
69	13	50	M	4	4	4	4	4	4	3.33	2	4.33	2.5	4	4	3.33	4.33
69	10	38	M	3.66667	3.66667	3.66667	3.66667	1.67	3.67	5	3.67	2.67	3	3.33	2	3	2
70	8	45	F	4	4	3.66667	3.88889	4.67	4.33	3.67	4	2	3	3.67	3	4	4.33
70	16	60	M	3.33333	4	3.66667	3.66667	5	4	4	4	2	4	4	4	4	4
70	12	35	M	3.33333	4	3.66667	3.66667	3.33	3.67	3.33	3.67	3.33	3.5	3.67	3	4	3.33
70	15	45	F	2.66667	3.33333	3.33333	3.11111	3	3.67	3.67	3.67	2	2	2.33	2	4.33	2.33
70	2	49	F	3.66667	4	3.66667	3.77778	3.33	4	4	3.67	1.67	3.5	3.33	4	4	2.67
70	17	50	M	2.33333	3.66667	3	3	2.67	4	3	4	2	2	3	4	4	3
72	8	61	M	4.66667	5	4	4.55556	4	5	5	5	4.33	4	4	4	5	4.67
72	8	55	M	4	4	4.33333	4.11111	3	3.33	3.67	3.67	3	2.5	3.33	3	3.33	2
72	36	54	M	4	4.33333	5	4.44444	5	4	5	4	3	4	4	2	4.33	4
72	13	49	F	2.33333	2.33333	2.66667	2.44444	4	4	4	4	2.33	2.5	2	3	2.33	3.33
72	1	45	M	3	4	3.66667	3.55556	4	5	4	4.67	2	4	2.67	4	2	3.33
72	14	62	M	3.33333	4.33333	4	3.88889	3	4	4.67	4	1.67	1.5	2.67	2	3.67	4.67
72	27	54	F	2.33333	3.33333	2	2.55556	2.67	3.67	3.33	3.33	1.67	3	2	3	2.33	4
72	24	53	F	3.66667	3.33333	3	3.33333	3	3.67	3.33	4	2	3.5	2.67	3	3.67	4
72	6	45	F	4.33333	4	3.33333	3.88889	3.33	4	4	4	2	3	3.33	3	4	4.33
72	36	53	F	2	3.33333	3	2.77778	3.33	4	3.67	3.67	2	3	1.67	3	4.33	4.33
72	12	46	M	3.66667	3.66667	3.66667	3.66667	3.67	4	4	5	2.67	3.5	2.33	4	4	4
72	12	54	F	3	3	3.33333	3.11111	2.67	3.67	2.67	3	1.67	3	2	2	3	2.67
72	25	60	M	3.33333	4.66667	4.33333	4.11111	4	4	3.67	3.67	2.33	2	3.33	2	3.33	4
73	6	49	F	3.33333	4.66667	4.33333	4.11111	4.67	5	4.33	5	3.33	4.5	3.67	4	4.67	5
73	39	57	M	1	2.33333	1.33333	1.55556	5	5	5	5	2.33	3	2.33	2	3.33	5
73	25	45	F	3	4	3	3.33333	3.33	4	4	3.33	1.67	3.5	3.33	4	3	3
73	26	58	F	3.66667	4	4	3.88889	3.33	4	4	4	2	3	3	4	3.67	3.33
73	1	54	F	4.33333	4	3.66667	4	2.67	4	3.67	3.67	4	4	4.33	3	4.33	3.67
73	12	49	F	2.33333	2.66667	2.33333	2.44444	3.67	4	3.33	4	1.33	3	2.67	2	2.33	2.67
75	41	59	M	3	3.33333	3.33333	3.22222	3.33	4	4	3	2.33	2	2.33	2	3.67	3
75	1	56	F	3	3	3	3	3.67	3.67	3.33	4	1.33	4	3	2	3.33	2.67
75	2	50	F	4	4	4	4	4	4	4	4	2.33	4	3.33	4	2	4
75	2	51	M	2.66667	3	3.66667	3.11111	3	3.67	3.67	4	2.33	2.5	3	2	3.67	3.33
75	7	52	F	4	4	3	3.66667	3.67	4	3.67	4	2	4	3	2	2.67	3
75	5	47	M	2.33333	3.33333	4	3.22222	3.67	4	4	4.33	2.67	2.5	2.67	2	4.67	4
75	3	49	F	4	4.66667	4	4.22222	3	2.33	2.33	5	2	3.5	3.33	2	3	3
76	3	55	F	3.33333	4.66667	3.66667	3.88889	3.33	3.33	4	3	2	3	2.67	3	4	3
76	25	64	M	3.66667	4	3.33333	3.66667	4	4.33	4	4	2.67	3.5	3	4	3.67	3.67
76	13	56	M	1	1.33333	1	1.11111	3	4.33	3.67	4.33	2	2	1.67	2	2	3
76	21	52	F	3.33333	3.66667	3.66667	3.55556	3.33	3.67	4	4	1.67	3.5	3	3	4	3
76	23	42	F	3	3.66667	3.33333	3.33333	4	4	4	4	2.67	2.5	2.67	2	2.67	3.33
76	9	56	M	4	4.66667	4.33333	4.33333	3.67	4	3.67	4	1.67	2.5	2.33	2	4.33	3.67
76	31	61	M	3	4.66667	4	3.88889	3.67	4	4	4	2.67	4	4	4	5	3.33
76	8	47	F	2.33333	4	2.66667	3	2	2.67	2	3.33	2.33	2.5	1.67	2	2	2.33
76	16	48	M	2	3.33333	2.33333	2.55556	4	4	4	3.67	3.33	4	3.33	3	2.67	4
76	9	50	F	2.33333	3.66667	2.33333	2.77778	2.33	3	2	3.67	1.33	2.5	2.33	2	2.67	2
76	13	48	M	2.33333	3.33333	3	2.88889	3.67	4	3.67	3.67	2	3	2.33	2	4	2.33
76	2	48	M	3.33333	3.33333	3	3.22222	3	4	4	3.33	2	2	2.33	2	2.33	3
76	28	47	F	3.66667	4.33333	3.66667	3.88889	3.33	4	3	4	2.33	1	1	2	2.33	3
76	8	54	F	3.33333	4	3.66667	3.66667	4.33	4.33	3.33	4.67	1.33	3	3.67	3	3.67	3.33
76	13	50	M	3	3.33333	2.66667	3	3	4	3.33	3	2	2.5	2.67	2	2.67	2.33
77	7	48	F	2.66667	3.66667	4	3.44444	3.67	4	3.67	3.67	2.33	3	2.67	3	4	4
77	2	27	F	3	2.66667	3	2.88889	2.67	3	3	3	3.33	3.5	3.67	2	2	2.67
77	27	46	F	3	4.33333	3	3.44444	4.67	4	4	3	2	3	2.67	2	5	4
77	6	52	F	3	3.66667	3.33333	3.33333	3	4	5	5	2.67	3	3	2	3.33	4.67
77	29	62	F	4	4	4	4	4	4	4	4	4	4	4	4	4	2.67
77	5	36	F	4	4	4.66667	4.22222	3.67	4	4	4	3	4	2.67	4	4.67	4.33
77	10	59	F	1	2.66667	2	1.88889	3.67	4	2.33	3.67	2.33	3.5	3	2	4	3.67
77	26	55	M	2.33333	3	2.66667	2.66667	2.33	3.67	3.33	2.67	3	2.5	2	2	3.67	2
77	11	53	F	3	4	2	3	4	5	4	4.67	3	3.5	3.33	2	3	3.33
77	9	44	F	2	3	2.33333	2.44444	3	4	4	3.67	1.67	2.5	2	2	4	3.67
77	2	30	F	3.66667	3.66667	3.33333	3.55556	3.67	4	3.67	4	3	3.5	2.67	2	4	3
77	11	40	F	3	3.33333	3	3.11111	3	3.33	3	4	3.33	3	2.67	2	3.33	3.67
77	1	58	M	3	3.66667	3.33333	3.33333	3.33	4	3.67	3.67	2.33	3	3	2	4	4
77	11	46	F	3	3.66667	2	2.88889	4	4	4	4	3	2.5	2	2	3	3.33
77	5	57	F	4	4	4	4	4	2.67	4	4	2	3	3.67	2	4.67	3
77	9	37	F	5	5	4	4.66667	5	4	2.67	4.67	2.67	4	4	2	3	5
77	8	54	M	3	4	3.33333	3.44444	3.67	4	4	3.67	2.67	4	3.67	3	4	2.33
77	12	59	M	4	4	3.66667	3.88889	3	3.67	4	3.33	3	3	3	3	4	3.67
78	4	57	M	4.33333	5	4	4.44444	4	4	4	4	3	4	4	3	5	4
78	7	52	F	3.66667	4	4.33333	4	3.67	4	3.33	3.33	3	3.5	3	2	4	4
78	2	35	F	3	2.66667	3.66667	3.11111	3.67	4.67	2.67	4	1.67	3	3.67	2	4.33	3
78	33	52	F	4	3.66667	4	3.88889	2	2.67	2.67	2.67	2	3	2.67	2	2.67	1.67
78	12	58	F	3	3.33333	3.33333	3.22222	3.33	3.67	3.67	3	3	2.5	3	2	4	4
78	0	28	F	4	4	4	4	3.67	4	4	4	3.33	4	4	2	3.33	3.33
78	12	45	M	4	4	3.66667	3.88889	3.67	3.67	4	4	3	2.5	2.67	2	4.33	3.33
78	12	51	F	1	3.33333	2.66667	2.33333	5	4	4	3.67	3	2.5	3.33	2	5	3.67
78	14	58	M	2	3.66667	2.66667	2.77778	4.67	4.33	4	4.67	2.33	2.5	3	5	4	4
78	2	52	M	3.33333	4	3.33333	3.55556	4.67	4.67	5	4.67	2	3.5	4	2	4	3.33
78	13	46	F	4	3.33333	4.66667	4	4.33	3	3.67	4.33	2	3	3	4	4.67	3.33
78	13	49	M	3	3.66667	3	3.22222	3.67	4.33	4.33	5	2	2	3	2	4	3.67
79	28	48	F	4	3.66667	3.66667	3.77778	5	4	4	4	2	3.5	4	3	5	3.33
79	1	47	F	4	5	5	4.66667	4.67	4.67	3.67	4	2	3.5	2.67	2	4.33	4
79	7	46	F	3	4.33333	3	3.44444	3.33	2	4	3.33	2.33	3	2.33	2	2.67	3.67
79	5	40	F	3.66667	4	3.66667	3.77778	4	4	4	5	2.67	4	3.33	4	3.33	3.33
79	13	51	F	3	4	3.33333	3.44444	5	3.67	4	5	1.67	2.5	2	3	3.33	3.67
79	1	40	F	3	3.66667	3.66667	3.44444	3.67	3.67	3.67	4	2.67	2	3	3	3.67	3
79	3	41	M	3.33333	4	3	3.44444	4	4	4.33	4.33	2	3	3.33	4	2.33	3
79	8	53	F	4	4	3	3.66667	3.67	3.33	4	4	1.33	4	3.67	3	4	4
79	12	58	M	4	4	3.66667	3.88889	2.67	3	3.33	3	2	3	3	2	2.33	2
79	10	49	M	2.33333	3.33333	4	3.22222	4	4	4	3.67	2.33	3	1.67	4	3	4
79	15	57	F	4	3.33333	3.66667	3.66667	2.67	3.33	3	4	2.67	4	3	2	3.67	2.67
79	9	57	M	1.66667	3.33333	2.66667	2.55556	3.67	4.67	4.33	4	2	3.5	2.33	3	3	3.67
79	12	45	F	3.66667	4	3.66667	3.77778	4	3.67	4	3.67	2.33	2.5	3	3	2.67	3.67
79	10	52	F	3.66667	4.33333	3.33333	3.77778	2.67	4	3.67	3.67	2	3	3.33	3	4	4
79	6	26	M	2	3.33333	2.66667	2.66667	4	4	5	4	2	4	3.33	3	4	3.67
79	2	37	F	4	4.66667	4.66667	4.44444	5	5	4	4.67	1.67	3	3.33	2	4.33	4.67
79	37	58	M	4	3.66667	4	3.88889	3.67	3.67	3.67	4	3	3	3	4	5	3
79	3	58	F	3	4	3.33333	3.44444	4.67	4	4	4	2	4.5	4	4	5	5
79	1	46	F	3	4.66667	4.33333	4	4	4	4	3.67	2.33	3.5	3.33	4	4	4
79	13	46	F	3	3	3.66667	3.22222	3.67	4	3.67	3.33	2	3.5	4.33	1	4	2.67
79	15	33	F	3	4	3	3.33333	4.33	3.67	5	4	3	4	3.67	2	5	5
79	1	53	F	3.66667	3.33333	3.66667	3.55556	2.67	4	2.67	4	2.33	3.5	3	3	3	4
79	10	40	F	3.66667	4.33333	4	4	4	4	4	4.33	3	3.5	3.67	3	5	4
79	40	58	M	3	3	4	3.33333	5	5	3.67	4	3.33	3.5	3.33	2	4	3
80	14	59	M	1	1	1	1	3.67	4	4	4	2.33	3.5	3.33	3	3	3
80	2	30	F	3	3.66667	3	3.22222	4	4	4	3.33	2	4	3.33	3	2.67	3
80	11	50	M	2.33333	3.66667	2.66667	2.88889	4	4	3.67	4	2.33	4	3.67	3	3.67	3.33
80	16	52	M	3	3	3.33333	3.11111	4	3.67	3.67	4	3.33	4	4	4	4.33	3.67
80	9	42	M	3.66667	3	3.33333	3.33333	3.67	4	4.33	3.33	2.67	3.5	4	4	3.33	3
80	0	59	F	4	4.66667	3	3.88889	3	3.33	3.67	4	2	3.5	3.33	3	4	4
80	20	58	M	2.66667	3.33333	3.33333	3.11111	2.33	3.67	4	4.33	1.67	3.5	3.33	4	3.33	3.67
80	11	46	F	3.66667	4.33333	4	4	3.33	3.33	2.67	4	2.67	4.5	3	2	3	3.33
80	7	53	M	3.66667	4	3.66667	3.77778	3.33	4	3.33	4	3	4	4	3	4	3.67
80	14	52	M	2	3	3	2.66667	3.67	3.33	4	3.67	2.33	3	3.33	2	4	2.67
80	2	56	M	3.33333	4.33333	3.66667	3.77778	2.67	3.67	4	4	2	4	2.67	1	4.67	4.33
80	1	33	F	4.33333	4.66667	4	4.33333	4	3.67	4	4.33	4	3.5	3.33	4	4	4.67
81	24	52	M	2	3	3	2.66667	2	4.33	3.67	4	1.67	1	2	2	2.33	2.33
81	2	60	M	4	4.33333	4	4.11111	4.67	4.33	4	5	3.33	4	4.33	4	4	4
81	1	59	M	3.33333	3.66667	3.33333	3.44444	4	4	4	4.33	2.33	3	3	2	3.67	3.33
81	3	36	F	3	3	2.66667	2.88889	1.67	3.67	2.33	2.67	1.33	1	1	2	2	3
81	38	57	F	3.33333	4	3.33333	3.55556	4	4	4.33	3.67	2	2	3.33	3	4	4
81	2	51	F	4	4	4	4	4	4	4	3.67	2.33	3	2.33	3	4	3.67
81	12	48	M	4	4.66667	3	3.88889	3	4	3	4	1	2	2	4	4	3.33
81	1	31	F	2	2.33333	2	2.11111	1.67	2.67	3	3.67	1.33	2	2.33	1	2.33	1.67
81	14	58	F	4	5	5	4.66667	4.67	4.33	5	5	3.33	4	4	4	5	4.33
81	1	49	F	4	4	4	4	3.33	4	3.33	3.67	3	3	3.33	3	4	3.67
81	10	53	M	3.33333	4	3.66667	3.66667	3.67	4.33	4	4.33	1.67	4	2	2	3	4.33
81	18	62	M	3	4.33333	3	3.44444	2.33	2.67	2	3	2.67	3.5	3.67	2	3.33	3
81	11	55	M	3.66667	4.66667	3.33333	3.88889	5	4.33	4.33	4.33	2.67	3	3	3	4.33	4.67
82	20	45	M	3.66667	4	3.66667	3.77778	2.33	4	4	4	2.67	3.5	4	3	4	3.67
82	17	56	F	3	3.66667	3.33333	3.33333	3	4	3.67	3.33	2.67	3	3	3	4	3.67
82	3	46	M	2	3.66667	2.66667	2.77778	3.33	4	3.67	4	3.33	3.5	3.33	4	3	2
82	4	46	M	3.33333	4	3.66667	3.66667	5	4.33	4.67	4.33	2.67	4.5	4	5	5	4.67
82	12	55	M	2	3.33333	2.66667	2.66667	4	4.33	4.33	4	2.33	2.5	4	5	3.67	3.67
82	4	57	F	3.66667	5	4	4.22222	4.67	4	4	4.33	2.33	4.5	4	4	5	4
82	12	53	M	2.66667	3.66667	3	3.11111	4	5	5	5	4.33	4.5	4	4	4.33	3.67
82	8	40	M	4.33333	4	3.66667	4	4	3.67	3.67	4	2	4	4	3	3.33	3.33
82	7	33	F	3.33333	3.66667	3.66667	3.55556	4	4	3.33	4.33	2	4	4	2	4.67	3
82	10	46	F	3.33333	5	4.33333	4.22222	4	4	4	2.67	2.33	2.5	3.33	3	4.33	3
82	26	57	F	3.33333	4	4	3.77778	3	4	4	4	2.33	3.5	3.67	3	4	3.67
82	7	42	M	3	4	2.66667	3.22222	3.67	4.33	4.67	4	2	3.5	2.67	4	2	4
83	32	62	M	3.66667	4	2.66667	3.44444	3	4	4.67	4.33	2.33	2.5	2.67	2	2	4
83	22	47	M	3.33333	4	3.33333	3.55556	2.33	3.33	3	3	2.33	3	3	2	3	2.33
83	4	45	F	3	2.66667	2.33333	2.66667	3.33	4	4	4	2.33	3	2.33	1	4	3.33
83	4	45	F	3.66667	4	3.33333	3.66667	3	3.67	3	4	2.33	3.5	2.67	3	3	3
83	19	48	F	3	4	3.33333	3.44444	4	4	4	4	2	3	3.33	4	3.33	3.67
83	1	51	M	3.33333	4	3.33333	3.55556	3	3.67	2	4	2	2.5	2.67	2	3.67	2.67
83	11	56	M	2	2.33333	3.33333	2.55556	3.33	3.67	2.33	3	2	3.5	2.33	2	3.33	3.33
83	11	40	F	3.66667	3.66667	3.33333	3.55556	3.33	4	4	3.67	1.33	3	2.67	2	4	3.33
83	3	53	F	3	3.33333	3.33333	3.22222	3.33	3.67	4.33	4	2	2.5	1.67	2	3.33	3
83	15	57	F	2	2.66667	2.33333	2.33333	4	4	4.67	4	2	3	2.33	3	3	4
83	2	27	F	3.33333	3.33333	4	3.55556	4	4	4	3.67	2	3	3.33	2	4	4
83	30	57	F	3.33333	3.66667	4	3.66667	2.33	3	3.33	3.33	2	3	2.33	2	4	2.67
84	8	52	F	3.33333	4	3.66667	3.66667	3.67	4	4.33	4	4	4	3.67	5	4	3.67
84	11	51	M	3	4	3.33333	3.44444	2	4	2.67	4	1.67	2.5	2	2	2.33	2.33
84	9	53	M	4.33333	5	5	4.77778	4	5	5	4.67	4	3.5	4.33	5	4.33	5
84	8	44	F	1.33333	4	3.33333	2.88889	3.33	4	3	4	3.33	3.5	3	2	3.67	3.33
84	4	49	F	4.33333	3.66667	4.33333	4.11111	3.33	4	3.67	3.67	2.33	3	3	3	3.67	3.33
84	14	45	F	3	3.66667	3.66667	3.44444	3.33	4	4.67	3.67	2.67	2	2	2	3.67	3
84	1	38	F	3.66667	5	3.66667	4.11111	1.67	5	4	3.33	5	3	3.33	2	3.33	3
84	2	48	F	4	4.66667	4.33333	4.33333	5	4.33	4	4.67	2.33	3	2.67	2	2.67	4
84	2	42	M	3.66667	4	4	3.88889	3.67	4	4	4.33	2.33	4	3.67	4	3.67	3
84	3	43	F	4.66667	4.66667	4.33333	4.55556	3.33	3	3.33	4	2	3	2.67	3	4.33	2.33
85	1	41	F	3	3	3	3	4	4	4	4	2	4	3.67	4	4	3.67
85	22	58	M	3	3	3.33333	3.11111	5	4.67	5	4.33	2.67	3	3	3	2.33	3.67
85	19	59	M	2.66667	3.66667	2.66667	3	3.33	4.33	4.67	3.33	3	4	4	3	4.33	3.33
85	28	58	M	3.66667	4	3.66667	3.77778	3.67	3.67	4	4.33	3	4.5	4	3	4	3.33
85	12	49	F	3.66667	4	3.33333	3.66667	2.33	3.33	2.33	3.67	2	3.5	2.67	3	2.33	2.67
85	15	38	F	3	3	3.33333	3.11111	2.67	4	2.33	4	2	3.5	2.67	2	4	2.67
86	30	61	F	5	5	4	4.66667	4	4	3	4	3	4.5	3.33	3	3	5
86	13	48	F	5	5	5	5	4	4.33	4	4	4	4.5	4	4	4	4
86	28	59	M	4.33333	4.66667	4.66667	4.55556	3.67	4	3.33	4	2.67	4.5	4	3	4.67	4
86	15	57	M	4	5	5	4.66667	4	4	4	4	2.67	3	2.67	2	3	3
86	12	58	F	4	4	5	4.33333	3.67	4	4	3.67	3	4	3.67	2	4	3
86	1	44	F	3.66667	3.33333	3.66667	3.55556	4	4	4	4	4	4.5	3.67	3	3.67	4
86	0	32	F	5	5	4	4.66667	4	4	4	3.67	2.67	3	2.67	3	2.33	3
86	19	49	F	4	4	4	4	3.33	4	4	4	2	3.5	3.33	4	2.67	4
86	12	42	M	5	5	4	4.66667	3.67	3.67	4	3.33	3.33	4.5	3.67	4	3	4.33
86	27	45	F	3.66667	4	3.66667	3.77778	3.33	4	3.33	4	2.67	3.5	3.33	3	3.33	4
86	19	54	F	3	4	3.33333	3.44444	4	4	4	4	2.67	4	3.33	2	3.33	3.33
86	1	53	M	3	4.33333	3.33333	3.55556	2.67	4.67	5	3.67	2.67	2.5	3	3	4	3.33
86	1	28	F	3.66667	4	4.33333	4	5	4.33	3.33	4.67	2	3.5	3.67	2	2.67	2.67
86	25	45	F	3.33333	4	3.33333	3.55556	3	4	4	5	2	2.5	2.33	3	4	2.33
88	10	53	F	3	4	3.33333	3.44444	4	4.33	4	4.67	1.67	3	2.33	3	4.67	3.67
88	8	57	F	3.66667	4.33333	3.66667	3.88889	4	5	3.67	4	2	3	3.33	4	5	3
88	8	59	M	3.33333	4	3	3.44444	4	4	4	4	2.33	2.5	2.33	2	3	3.33
88	28	55	M	3	4	3	3.33333	3.67	4	4	3.67	2	3.5	3.33	2	2.67	3.33
88	16	57	M	3	4	3	3.33333	4	4	4	4	2.33	3	3.33	3	3	3.67
88	14	55	M	1	3.33333	1.33333	1.88889	3.67	4.67	4	2.67	2.33	1	2.33	2	3	3.67
88	9	50	F	4	4.33333	3.33333	3.88889	3	4	4	4.33	2.33	4	3	4	4.33	3.67
88	7	43	M	2.33333	3	2.33333	2.55556	4	4	4	4	2.67	3.5	3	3	4	3.67
88	4	55	M	4	4	4.33333	4.11111	3	4	3.33	3.33	2	3	3.67	3	3	2.67
90	18	53	F	3	2.66667	1.33333	2.33333	3.33	4	3.67	3.33	2.33	3.5	2.67	4	4	3.67
90	21	55	M	1	3	2.33333	2.11111	4.67	4.67	4	4	3	4.5	4	2	3.67	4
90	6	43	M	3.33333	4.66667	3.66667	3.88889	3.67	4.33	4	4.33	3	4.5	4.33	4	3.67	3.33
90	12	42	F	2.66667	3.66667	4	3.44444	2.33	4	3	3.33	2	4	3.33	4	4	2.67
90	3	46	M	2	2.66667	2.66667	2.44444	3.67	4	3	3.67	2	3	3	2	3.33	3.33
91	4	51	F	1.66667	1.66667	2.33333	1.88889	4.67	5	4	5	2.33	1	1.67	3	4	4.33
91	3	40	F	3.33333	3.66667	3.66667	3.55556	3.67	4	3.33	3.67	2	3.5	3.67	2	3	3.67
91	11	50	F	3.66667	3.66667	3.66667	3.66667	4.33	4	5	5	2.33	3	3.33	4	4	5
91	1	27	F	4	4	4	4	4.33	4	4	4	3.33	3.5	2.67	2	2.33	4
91	15	40	F	2.33333	3.33333	3	2.88889	2	4	4	3.33	1.67	2	2.67	2	3.67	4
91	12	46	M	4	3.66667	4	3.88889	3.33	4	4	3.67	2.33	3.5	2.33	2	3.33	2.33
91	3	34	F	2.66667	3.66667	3	3.11111	3	3.67	4	3	1.67	2.5	1.67	2	3	2.67
92	6	48	F	2	3.33333	2.33333	2.55556	3.67	4	4	4.33	3.33	3	2.67	2	3	4
92	10	59	M	4	4	4	4	3	3	3	3	1.67	3.5	3	2	3	4
92	32	59	M	3	3.66667	3	3.22222	3.67	4	3.67	3	2.33	2.5	3.33	3	4	2.67
92	4	47	M	4	4	4	4	4	4	2.67	3	2	3	2.33	2	4	2.33
92	13	61	M	3.66667	4.66667	3.33333	3.88889	4	4	4	4	3.67	3.5	3.33	3	4	4
92	15	55	M	3.33333	3.66667	3	3.33333	3	4	4	3.67	1.33	3	3	3	3	3
92	5	46	F	4	4	4	4	2	3	4	2.67	3	3	3.33	3	4	3.33
93	11	54	M	5	5	5	5	3	4	3	4	2.67	4	4	2	3	3.67
93	13	38	F	3	3.66667	3.33333	3.33333	3.67	4	4	3.67	2	3	3.33	2	4.33	3.67
93	29	59	F	5	5	5	5	4	4	4	3	3	3	3.33	2	5	4
93	7	53	F	2.66667	3.66667	4	3.44444	4.33	4	1.67	4	2.33	4	3	2	5	4.33
93	2	34	F	3.33333	3	3	3.11111	4	4	4	3	2	2.5	2.67	2	3	2.33
93	1	50	M	3.66667	3.66667	3	3.44444	3.33	4	4	4	1.67	3	2	2	4.33	3
93	13	51	M	4.33333	4	4	4.11111	4	4	4.33	4	2	3.5	3.33	3	4.67	3.67
93	15	60	F	3.33333	3.66667	4	3.66667	2.33	3	3	3.33	2	3	2.33	2	4.33	3.33
93	35	56	F	4	3.33333	3.33333	3.55556	3.33	4	4	3.67	1.67	4	3.33	3	4	3.67
93	13	32	F	3.66667	4	4	3.88889	3.67	4	4	4	2.67	3.5	4	4	3	3.67
94	2	37	M	4	4.66667	3.66667	4.11111	3.67	5	3.67	4	3	3.5	3.33	2	4.33	3.33
94	32	64	M	1.66667	2	1.66667	1.77778	1	4	3.33	5	3	3	4.67	1	2.67	1.67
94	1	37	M	3	4	3.33333	3.44444	3.67	4	3.33	3.33	2	3.5	3	2	4	3
94	3	55	M	3.33333	3.66667	3.66667	3.55556	2	3.33	2.33	3.67	2.67	3.5	3.67	2	4	2
94	27	59	M	3.33333	4.33333	3.33333	3.66667	4	3.67	3.67	2.67	3.67	4	3.33	4	3.33	2.67
94	10	62	F	3.33333	3.33333	3	3.22222	3	3.33	4	4	1.33	2	3	1	1.67	2.33
94	19	52	M	4	4	4	4	3.67	5	4	4	4.33	3.5	2.67	3	4.67	4
94	2	52	F	3.33333	5	3.66667	4	4	4	4.33	4	3	3	2.67	2	3.67	4
94	25	56	F	3	4	3.33333	3.44444	3.33	3.67	3.67	2.67	2.67	3.5	3.33	2	3.67	3
94	30	64	F	4	4	4	4	4.33	5	4	3.33	4.33	4	4	2	5	3.33
94	6	32	M	1.33333	2.66667	3.66667	2.55556	2.33	2.67	1.67	3	1.67	2.5	3	1	2	1.33
94	27	58	M	3	4	3.33333	3.44444	4	4	4	4	2	2.5	3.33	1	4.67	3.67
94	37	58	F	3.66667	4	3	3.55556	5	5	4	4.67	1.67	3.5	2.67	2	2.33	3.67
94	19	55	M	3	4	4	3.66667	5	4	5	4	2	3	1	1	4	4
95	13	49	F	3.66667	3.66667	4	3.77778	3.67	4	3.67	4	1.33	3	2	2	3.33	3.67
95	20	60	M	4	4	4	4	4	4	4	4	2	4	3.33	4	4	4
95	3	59	M	3.66667	3.66667	3.66667	3.66667	5	5	4	4.67	3.33	4	4	3	3.33	4
95	2	42	F	3	3	3	3	2	4	3.67	3.33	2	3	3.33	4	3.67	3.67
95	1	32	F	3.66667	3.33333	3.66667	3.55556	4	4.33	3.67	3.67	2.33	3	2.33	3	3.33	3.67
95	3	28	F	4	4	4	4	3.67	4	2.67	4	2.33	3.5	3.67	4	4	4
95	9	52	F	4	5	4.66667	4.55556	4.67	3.67	3.67	4.33	2	3.5	3.67	3	3.33	3.67
95	21	59	M	2	2.66667	3	2.55556	3.33	4	3	3	2.67	4	3.33	4	4	3
95	11	58	M	3	4	3.33333	3.44444	2	4	2.67	3	1.33	2.5	3	3	2.33	2
95	13	42	M	3	2.33333	3.66667	3	3.33	4.33	3	3	2	3	2.33	4	3.67	3
95	22	54	M	3	3	3	3	3	3.33	3	4	2	3.5	2.33	2	2.33	3.67
95	15	59	M	3.33333	3.66667	3.66667	3.55556	2	2.33	2	2.67	2.33	3.5	2.33	2	3	2
95	13	42	F	3.33333	3.66667	4	3.66667	2.33	4	2.33	4	3	3	3.33	3	2.33	2
95	10	59	F	3	3	3.33333	3.11111	2.33	3.33	3	4	3.33	3	2	2	2.33	2.33
95	16	39	F	4	4.66667	5	4.55556	2.67	4	2.67	3.33	3	2.5	2	4	5	3
95	34	53	M	4	4	3.66667	3.88889	4	4	4	4	3	2.5	2.67	4	4.33	4.33
95	10	50	F	3	2	3	2.66667	3	3	4	3.33	2	3	3	3	4	3.33
96	5	54	F	3.33333	4	3.33333	3.55556	4.33	4	3	4	1.67	3.5	3.33	3	2.33	4.33
96	8	43	F	2.33333	2.66667	2.33333	2.44444	3.33	4.33	4	4	3	3.5	3.33	2	4	3.33
96	11	51	M	4	4	4	4	2.33	3.67	4	3	2.67	1.5	2	3	3	3.33
96	4	45	M	4.33333	4	4.66667	4.33333	2.67	4	4	3.67	2	3.5	2.33	3	3.33	3.33
96	15	40	F	2	2.66667	2.33333	2.33333	4	4	4.33	4.67	1.67	3	2.67	5	3	3.33
96	1	33	F	4	4	3.33333	3.77778	4	4	4	4	4	5	3.67	4	2	4
96	4	55	M	2.33333	3	2.66667	2.66667	3	4.33	4	4.67	3.33	3.5	3.67	3	4	4
96	9	46	M	1.66667	3.33333	3	2.66667	2.33	3.67	3.67	3.67	2.67	1.5	2.67	2	3	2.67
96	29	62	M	1.33333	2.66667	1.66667	1.88889	3.33	4	4.33	5	1.33	3	3.33	2	3.33	3.67
96	10	60	M	4.66667	4.66667	4	4.44444	4	4	3	3.33	2	3	3.33	4	4	3
97	1	54	M	3	4	3	3.33333	3.33	4	4	3.67	4	4	4	3	4	3.33
97	17	46	F	4	4	4.33333	4.11111	3.33	3.67	3.67	4	1.67	4	3.33	2	4	2.67
97	2	35	F	2.33333	3.33333	2.33333	2.66667	2	4	2	1	1.67	1.5	3.33	2	3.67	1
97	8	60	M	4.33333	5	3.66667	4.33333	5	5	4	5	4.33	5	4.33	4	5	3.67
97	5	43	F	3.33333	3.33333	3.66667	3.44444	4	4	4	4	2.67	3.5	3.33	3	4	4
97	27	58	M	2	4	3	3	2.33	3.67	3	3	2.67	3	2.67	3	3.33	2
97	13	45	F	3.66667	4	5	4.22222	3	4	4	4	3	4	3	2	4.33	3.67
97	25	43	F	5	5	5	5	3.67	4.33	4	5	3	3.5	3.33	4	5	4
97	1	33	F	3	3.66667	3	3.22222	3.33	4	4	3.67	3	3.5	3.33	4	3	3.33
97	35	54	F	3.66667	4	4	3.88889	4.67	4	3.33	4	1.67	4	4.33	4	5	4
97	30	60	M	2	2	2.66667	2.22222	3	3.67	3.67	3	2	3	3.67	3	4	2
97	20	44	F	5	5	4	4.66667	3.67	4	4	5	4	4.5	4	4	4	4.67
97	5	41	M	4.33333	4.66667	5	4.66667	4.67	5	5	4.33	2	4.5	4	3	4.33	4.33
97	15	57	M	3	3.33333	3	3.11111	2.33	3.67	3	4	1.33	3	3.33	2	4	2
97	25	57	M	4	3.33333	3.66667	3.66667	4	4.67	4.33	4	3.33	2.5	3.67	2	4	2.67
97	25	44	F	3	3.66667	3.66667	3.44444	3	4	3.33	4	2	3.5	4	4	3	2.67
97	4	42	F	2	4	2.33333	2.77778	2.33	4.33	3.67	4.33	2.33	2.5	2.33	2	2.33	2.33
98	18	56	F	4	4	3	3.66667	3.33	3.67	3	3.33	2	3	2	4	4	2.67
98	14	53	F	3	4	3.66667	3.55556	5	4.67	5	5	4	4	4	5	4.33	4.67
98	17	55	M	3.33333	3	3.33333	3.22222	3	4.33	3.33	3.67	3	2	3	3	4.33	2.67
98	27	51	M	3.66667	4	4	3.88889	4.33	4	4.67	4.33	3.33	4	4.33	4	4.67	3.33
98	2	48	M	4.66667	4.33333	3	4	4	4.67	4.67	4.33	3.33	4.5	4	4	4.33	2.67
98	23	42	F	2.33333	4	3	3.11111	2.67	3	3	3.33	1.67	3.5	3.33	2	4	2.67
98	15	55	F	3	4	3	3.33333	4.33	4	4	4	3	4	4	4	4	4
98	17	51	M	3	4	3	3.33333	3	4	3	3.33	3.33	3.5	3.33	3	3	4
99	7	48	F	3.33333	4	2	3.11111	2.33	3.67	2	3.67	3.33	4	3	4	2.67	3.67
99	1	52	F	3.33333	4	3.33333	3.55556	3	3.33	3.67	3.33	2.67	2.5	3	2	3	2.33
99	11	60	F	3.66667	3.66667	3.66667	3.66667	4	4	3	4.33	3	3.5	3.33	3	4.67	4
99	3	43	F	4	4	3.66667	3.88889	4	4	4	4	2	3	3.33	3	3	4
99	23	57	M	2.33333	3.66667	2.66667	2.88889	3.67	3.33	4	4	3.67	4	3.33	2	3.33	3
99	1	56	F	3.66667	4.33333	4.66667	4.22222	3.67	4	3.67	3.67	3	3.5	4	5	5	4
99	7	46	F	3	4	2.33333	3.11111	2.33	3.33	4	3.67	3	4	2.67	4	5	2.33
99	5	49	F	4	4	4	4	2.33	4	4	3.67	2	4	3.67	3	4.33	3
99	5	47	F	3.66667	4	3	3.55556	3	4	4	4	3	3.5	3.67	4	3	2
99	22	58	M	4	4	4	4	3	4	4	3.67	2.67	3	3.67	3	4.33	3
99	6	45	F	4	4	4	4	2.33	3.67	3	3	2.33	2.5	3.33	3	4	3.67
99	13	52	F	4.33333	4	3.33333	3.88889	3.33	4	3.67	4	2	3.5	4	3	4.33	3.33
99	3	58	M	4	4	4	4	3	4	4	3.67	3	3	3.67	4	4.33	4
99	4	62	M	4	4.66667	3.66667	4.11111	4.33	4.67	4.67	3.33	4.33	4	4.67	4	4.67	4.67
99	4	49	F	3.66667	4	3.66667	3.77778	2.33	4	2.67	4	2.67	2.5	3.67	4	5	3.67
99	16	62	F	4	4	4	4	4	4	4	4	3	4.5	4.33	3	4.33	4
99	7	45	F	3	3	3	3	4	4	3	4	3	3.5	4	4	4	3
100	15	49	F	4	4	5	4.33333	2.67	4	3.33	3.67	2	2.5	3.33	3	3.67	2.67
100	14	47	M	4	4.33333	4.33333	4.22222	3.67	5	4	4	2	2.5	3	2	3	3
100	20	47	M	4	4.33333	4	4.11111	3.67	4	4	3.33	2	3.5	3.33	3	3	3
100	15	51	F	4	4	4	4	3	4	3	3.33	2.67	3	3.33	2	3.33	3
100	4	52	M	4	4	4	4	3.67	4	4.33	4	2	3.5	4	3	4	3.67
100	13	54	M	4	4	4	4	4	5	4	4	3	3.5	4	2	4.33	4
101	5	45	F	4.33333	5	4.66667	4.66667	4	4.67	4	5	1.67	3	2.67	5	4.67	4.33
101	20	59	F	3	3.66667	3	3.22222	3	4	2.67	4	2	3.5	3.33	4	4.33	4
101	11	34	F	3	4	2.66667	3.22222	2.67	4	2.67	4	1.67	4	2	4	3	1.33
101	8	48	M	3	3	3	3	3.33	4	3.33	3.67	2.33	3	3.33	2	2.67	3.67
101	16	48	M	3	3.66667	3	3.22222	4	4	3.67	3.67	2.67	3	3.33	2	3.67	3.33
101	33	55	F	3	4	3.33333	3.44444	4.33	4.33	4	3.67	2	3	3.33	4	5	4
101	1	25	F	2.66667	3	3.33333	3	3.33	3.67	4	3.33	2	3.5	3.33	4	2.67	3
101	16	51	F	4	4.66667	4.66667	4.44444	3.67	3.67	3.33	2.67	3.33	4.5	3.67	4	4.67	4.67
101	3	59	M	3	3.66667	3.33333	3.33333	4	3.67	4	3.67	2.67	3	3	3	4	2
101	7	33	F	2.33333	3.66667	2.66667	2.88889	4	3.67	4	3.33	2.67	3.5	3	2	4.33	3
101	20	55	M	4	4	4	4	4	4	4	3.67	3	4	3.67	3	4	4
102	12	48	M	2	3	3	2.66667	3.67	4	4	4.33	2	1	1.67	2	2	3.67
102	18	54	F	3	4	3	3.33333	4	3.67	4	4	2.33	3.5	2.67	3	4.67	4
102	2	51	M	3	3.33333	3.33333	3.22222	2.67	4.33	3.67	4	2.67	4	3.67	3	2	2.33
102	15	59	M	3.33333	3.66667	3.33333	3.44444	3.67	4	3.67	4	3	2	2.67	3	4	3.67
102	28	59	M	3.66667	3.33333	3.66667	3.55556	3.67	3.33	3.67	4	2	3.5	3	2	3.67	2
102	13	59	M	3	3.33333	3	3.11111	3	3.67	3	3	2	3.5	2.67	3	3.67	4
102	20	52	M	3	4	3.66667	3.55556	3.33	4	4	4	2.33	3	3.33	2	4.33	2.33
102	25	50	F	3.66667	4	3.66667	3.77778	4	4	3	4	2	3	2.33	3	5	4
102	18	42	F	3	3.33333	3.33333	3.22222	2	3.33	2.67	2.33	2.33	2.5	2.67	3	3.67	2.67
102	1	46	M	4	5	5	4.66667	3.33	4	4	4	2.33	4	3.33	4	4.33	3.67
102	10	59	M	4	4	3	3.66667	4	4	4	4	2.33	2.5	2.67	3	3	3.33
103	12	54	M	2	4	2.33333	2.77778	4.33	5	4	4.67	2.33	2	3	5	3.33	4.33
103	13	51	M	2.33333	3.33333	3.33333	3	2.67	4	3.33	4	2	1.5	2.67	1	3	3
103	5	58	M	4	4	4.66667	4.22222	5	5	4	5	1.67	3	2	2	2.67	4.67
103	4	30	F	3.66667	4	4	3.88889	3.33	4	4	4	2	4	4	4	3	2.33
103	13	50	M	2	3.33333	3.33333	2.88889	2	2.33	3	3	2	2	2.67	3	3	2.33
103	4	57	M	3	4	3.66667	3.55556	4	4	3	4	2.33	4	2.67	2	3	3
104	15	43	F	4	4	4	4	3.33	3.67	3	4	2	3	3.33	4	4	2.67
104	10	50	M	2	3.66667	3.33333	3	2.67	4	3.33	4	2.33	1	2.33	4	3.33	3.67
104	12	38	F	4	3.66667	5	4.22222	2.33	4.67	4	4.67	3	3.5	2.67	4	2	3
104	2	55	M	4	5	4.33333	4.44444	4.67	5	5	5	2.67	1.5	2	2	3.67	4
104	30	54	M	3.33333	3.66667	3.66667	3.55556	3	3.67	4	3.67	2	2	2.67	2	3.33	3
104	2	28	F	3.33333	4.33333	4	3.88889	3.33	3.67	4	5	2.33	3	3.33	4	3.67	4
104	1	36	F	3.33333	3.66667	3.33333	3.44444	3.67	3.33	2.67	3.33	2.67	3.5	3.67	4	4.67	2
104	26	61	M	4	4	4	4	4	4	3.67	4	2.67	3	3	2	3.33	4
106	8	56	F	3.33333	4	3.33333	3.55556	3.67	4	3	4	1.67	4	3.33	2	3	3
106	4	41	F	4	4	4	4	4	3.33	4	4	3.67	4	4	4	3	3.33
106	11	62	M	2.66667	3.66667	4	3.44444	3.67	3	3	3.33	2	3.5	3.33	2	2.67	3
106	12	52	M	3	3.66667	3.66667	3.44444	2	4	4	4	1.67	2	2	2	3.67	3.67
106	1	39	F	2	3.33333	3.66667	3	5	4	4	4.67	2	2	3	2	4	4
106	8	49	F	4	4	4	4	3.33	4	3.67	4	1.67	3	3	3	4	3.67
106	1	41	F	4	4.33333	4	4.11111	3.67	4.33	4	4	1.33	2.5	2.33	3	3	2
106	11	41	F	3.66667	4	3.66667	3.77778	3	4	2.67	3.67	2	3.5	3.33	3	4	3
106	13	58	M	3	3.33333	3	3.11111	4	4	3.67	3.67	2.33	2.5	3	2	3	4
106	33	52	F	4	4	3.66667	3.88889	2.67	4	3	4	2.67	3	2.67	2	3.67	3.67
106	19	52	M	3	3.66667	3.33333	3.33333	4	4	4	4	2	3.5	3.67	4	3.33	3
106	16	53	M	2	2.66667	2.66667	2.44444	2	3.67	2.67	3	2	3	3.33	2	3	2
106	4	57	F	3.66667	3.66667	2.66667	3.33333	3	4	3.33	4	2.33	3	3.33	2	3.33	3.33
106	25	49	M	4	4	4	4	3.33	4	4	4	2.33	3.5	3.67	4	4	3.33
106	23	55	F	2.66667	3.33333	3.33333	3.11111	2.67	4	4	4	2	1.5	2.33	2	3	4
106	3	51	F	4	2.66667	3.33333	3.33333	3	4	3	3	2.67	3.5	2.33	2	3	2.33
106	13	55	M	3.33333	3.66667	4	3.66667	3	3.67	2.67	3.67	2.33	3	3	2	4	2
106	23	45	F	3	4	3.66667	3.55556	4	4	4.67	3.67	2.33	3.5	3.67	4	4	3.33
106	12	55	M	3.66667	4.66667	3.66667	4	4.67	4.33	3.67	3.67	3.67	4	4.33	3	4.33	3.67
106	3	36	M	3	4	3.33333	3.44444	3.33	3.33	2.33	2.33	2.33	3	3	2	2	2.33
106	12	52	M	2.66667	3.33333	3.33333	3.11111	3.33	4	4	3.67	2	3	2.33	2	3.67	2.67
106	6	53	F	2.66667	3.66667	3	3.11111	4	4.33	3.67	4.33	3	3.5	3.67	4	3.33	4.33
106	15	47	F	3.33333	4	3.33333	3.55556	3	4.33	3.33	4	1.67	4	3.33	2	2.67	2.33
106	5	57	M	4.33333	5	4.66667	4.66667	4	4	4	4	3	4	4	4	4	4
106	11	56	M	3.66667	4	3.66667	3.77778	2.67	4	2.67	3.67	1.33	2	2.67	2	2.67	3.67
107	1	49	M	2	3	2.33333	2.44444	2.67	4	4.67	4.33	1.33	1.5	2.67	3	3.33	3
107	20	51	F	3.66667	4	3.66667	3.77778	4	4	3.67	4	2	1.5	2.33	2	3.33	3.33
107	17	54	M	2.66667	3	2.66667	2.77778	2.67	3.67	3.67	3.67	2	2.5	3.33	2	4	4
107	11	58	F	3.33333	4	4	3.77778	3	3	3	3	2	4	3	3	3	3
107	13	53	F	4	4	4	4	2.67	2	2.33	5	2	3	3.33	2	5	4.67
107	15	51	M	3.66667	3.66667	4	3.77778	2	2.67	2.67	3	2.33	2.5	2.67	1	2.33	2.33
107	10	43	M	3.33333	3.66667	3.66667	3.55556	2.33	4	4	4	1.67	3	3	3	3.33	2.67
107	12	49	M	3	3.33333	3.33333	3.22222	3.67	5	4.67	5	3	4	4.33	4	4.33	4
108	25	50	F	3.66667	4	4	3.88889	3	2.67	3	4	2	3	3	2	4	4
108	1	27	F	3.66667	4	3.66667	3.77778	3.67	3.67	4.33	3.33	2.67	3.5	3.67	2	5	4
108	20	60	M	1.33333	3.66667	2.66667	2.55556	2.67	3.33	3	3.33	2	3.5	2.33	2	2.67	2.33
108	23	53	M	3.33333	4	3.66667	3.66667	3	3.33	3.33	3.67	3	3	4	2	3	2.33
108	19	44	F	3.33333	3.66667	3.33333	3.44444	2.67	3	3	3	2	2.5	2	2	4	2.33
108	12	60	M	3.33333	4	4	3.77778	4	4	4	3.67	2.67	3.5	3.33	3	3	3
108	31	59	F	4	4	3.66667	3.88889	4	4	3.33	3	2.67	3.5	3.33	4	4	4
108	12	38	F	4	4	4	4	2.33	3.67	4	2.67	3	2.5	3	2	4	2.67
109	12	40	F	3	3	3.33333	3.11111	3	4	3.67	3.33	1.33	2.5	2.67	2	4	4
109	22	46	F	4	4.33333	3.66667	4	3.33	4	3.33	4.67	2.33	2.5	3.33	3	4	3.67
109	1	43	F	4	4.33333	3.66667	4	2.67	3	4	2.67	2.33	2.5	3	3	4	4
109	6	54	F	4	4	4	4	3.67	4.33	3	4	2.67	4	4	2	3.67	3.33
109	31	59	F	3.66667	5	4.33333	4.33333	4.33	5	5	4.67	2.67	3	3.33	3	4.33	4
109	22	42	F	3	4	3.33333	3.44444	4	4	4	4	1.33	3.5	3.67	3	3.67	4
109	1	51	M	3	4	2	3	4.33	4	4	5	1.67	2.5	2.33	2	2.67	3.67
109	24	55	F	3	3.66667	3.33333	3.33333	3	3.67	3	3.67	2.33	4	3.67	2	3	3
109	9	58	M	2	2.33333	2.33333	2.22222	4	3.33	4	3.33	2	3	3	2	3.67	2.67
110	13	48	M	4.33333	4.33333	4	4.22222	5	5	4.33	4.33	4	4	3.67	3	5	4
110	12	48	M	3.33333	3	3.33333	3.22222	3.33	4	3.67	4	2	3.5	3	3	3	3
110	25	62	M	5	5	5	5	4.33	4.33	2.67	4	2	2.5	3.33	3	3	3.67
110	6	52	F	2.66667	4	3	3.22222	3.67	3.67	3.33	4	2	4.5	3.67	3	3.67	4
110	2	50	F	2.66667	4.33333	1	2.66667	2.33	5	5	4.33	2	3	3.67	2	3.67	2.33
110	1	61	M	4.66667	4.66667	4	4.44444	5	5	5	5	4	5	5	4	5	5
110	12	48	F	4	4.33333	3.66667	4	3.33	4	3	4.33	2	3	4	2	3	2.67
110	26	50	F	4	4	4.66667	4.22222	4	4	4	4	2.67	4	4.33	3	4	3.67
110	1	38	F	5	5	5	5	4.67	5	4	5	4	4.5	3.33	4	5	4
110	8	60	M	4	3.66667	4	3.88889	3	4	4.67	4	2.67	3.5	2.33	3	5	4
110	30	60	F	5	3.66667	4.33333	4.33333	3	4	3.33	3.67	3.33	3.5	4	4	4.33	3.67
111	23	49	F	3.66667	3	3.66667	3.44444	3.33	3	4	3.33	2	3	3.33	3	3	3
111	12	53	M	4	4	4	4	4	4	3	3.67	3	3.5	3.33	2	4	3.33
111	20	52	M	3	3.66667	2.66667	3.11111	5	5	5	5	3	1	2.67	3	4	4.67
111	8	56	M	5	5	5	5	2.33	3.67	3	3	3	3.5	4.33	2	5	2.33
111	23	46	M	1.33333	2.33333	2.33333	2	2.67	3.67	3	4	1.67	2.5	2.67	2	3	2.33
111	10	42	F	3	3.66667	3.33333	3.33333	4	3.33	3	3.33	1.67	3.5	3	4	3.33	3.33
111	3	40	F	3.33333	3.33333	3	3.22222	5	4	5	4.67	3	3.5	4	2	4	4.67
111	1	44	F	2.66667	4	2.66667	3.11111	2	4	3	4	2.33	3	2.33	1	3	3.33
111	13	58	M	2	2	2	2	4	4	4	4	2	3.5	4	3	4.33	3.67
111	3	28	F	4	3.66667	3.33333	3.66667	2.67	4	2.67	4.67	2	4	3.33	2	3.67	2.67
112	5	51	F	2.66667	3.33333	2.66667	2.88889	3	4	2.67	3.67	1.33	3	2	3	2.67	3
112	1	42	F	4	4	4	4	3	4	4	4	3.33	4	3.33	4	3	4
112	11	44	M	3.66667	4	3.66667	3.77778	4	4	3	4	2.33	2.5	3	4	4	3.33
112	7	38	F	4.33333	4.33333	4	4.22222	2.33	4	2	3.67	2	3.5	2.67	2	4.67	4
112	29	57	F	2	3.66667	1.66667	2.44444	5	4	4	3.67	2	3	3	2	3.67	3.67
112	14	58	M	3	3.33333	3	3.11111	3.67	3	3	3.67	1.33	2.5	1.67	2	3.33	2.67
112	15	52	M	3.66667	3.33333	3	3.33333	4.33	5	4.33	4	2.33	3	2.33	3	3.67	3.67
112	5	44	M	3	3.33333	3	3.11111	5	4.33	5	5	3	2.5	1.67	5	4	3.33
112	13	54	M	3	3	3	3	3.33	4	4	4	2.67	3.5	2.33	3	3.67	3.67
112	3	43	F	2.33333	3.66667	3	3	4	4	4	4	2.33	3	3	2	3.33	3.67
112	1	37	F	3	3.33333	3.66667	3.33333	2	2	2	2.33	3	3.5	3	3	3	3
112	29	58	F	3.33333	3.66667	3.33333	3.44444	4	4	3.33	3	3	2.5	2	4	2.67	2.67
114	16	47	F	3.66667	3.66667	3.66667	3.66667	3	4	4	4	3	3.5	3	2	4	2.33
114	15	56	M	3.66667	4	4	3.88889	3.67	4	4	3.33	4	3.5	3.33	2	4	4
114	19	53	M	4	4	4	4	4	4	4	3.67	2	3.5	3	3	3.67	3
114	1	44	M	3	3.33333	3.66667	3.33333	3	4	4.33	4.33	2.67	3.5	3.33	4	4.33	3.67
114	5	41	M	4	4	4	4	5	5	5	5	4	3.5	3.67	3	5	3.67
114	9	50	F	4.66667	4.66667	4.66667	4.66667	2.67	4	4	4.33	4.67	4	3.67	4	5	3.33
114	21	62	M	4.33333	3.66667	3.66667	3.88889	4	4	3.67	3.67	2.33	3.5	3.33	2	4.33	4.33
114	5	53	F	4	4	3.66667	3.88889	2.67	4	4	5	4	4	4	2	3.33	4.67
114	20	49	F	4	4	5	4.33333	3.33	4	3	4	3	4	3.33	3	4.67	3.33
114	8	51	M	4.66667	4.66667	5	4.77778	3.33	4	4	3.33	2.67	3.5	4	4	4.33	3.33
114	1	32	M	3.66667	3.66667	3.33333	3.55556	3.33	4	4	4	2.67	3.5	3	2	3.33	2.33
114	13	52	F	4.33333	4	3.33333	3.88889	4	4.33	4.33	4	2.33	3	4	4	4.33	4
114	10	47	M	3.66667	4	4	3.88889	2.67	4	3	4	2.33	3	2.67	2	3.33	3.33
115	19	45	F	3	3.66667	3.33333	3.33333	2.67	3.33	3	3.33	2.67	2	3	2	2	2
115	15	46	F	3	3.66667	3.66667	3.44444	3.67	3.67	4	4	2.33	3.5	2.67	2	4	3
115	15	58	M	3.33333	3.33333	3.33333	3.33333	3.67	3	2.67	3.33	2.67	3	3	2	3	3.67
115	20	49	M	4	4	3.66667	3.88889	4.33	3.33	4	2.67	4.33	3.5	4	3	4	4
115	14	44	M	2	4	4	3.33333	3.67	4	3.67	4	3	3.5	2	2	3	3.67
115	17	56	F	5	4.33333	4.33333	4.55556	3	4	4	3.33	4	5	3.33	2	5	3.67
115	0	33	F	3.33333	3.33333	4	3.55556	3.67	3	2.67	3	4	4	3.33	2	4.67	3.67
115	24	50	M	4.66667	4.66667	4	4.44444	3	4	4	3.33	3	4	4	3	3.33	3
115	33	53	M	3	4	4	3.66667	4	3.33	3.67	4	4.33	4.5	4.33	3	3.67	3.67
116	2	34	M	4	5	4.33333	4.44444	3	3.33	2.67	4	2	3.5	2.67	2	2.67	3
116	8	57	F	3.33333	4	3.66667	3.66667	5	4	5	5	1.67	3.5	3.33	4	4.33	3.33
116	13	49	M	3	3.66667	3.33333	3.33333	3.67	4	4	4	2	4	4	3	4	4
116	13	50	F	4	5	4.66667	4.55556	5	5	3.33	4.33	2	4	4	3	5	3.67
116	13	48	F	5	5	4.66667	4.88889	5	5	4.33	4.33	3	3	3.67	4	4	4
116	21	42	F	3	3.66667	3	3.22222	2.33	3	3.33	3.67	2.33	3	2.67	2	4	2.33
116	1	26	F	4	4	3	3.66667	4	3.67	4	4	3	3.5	3.67	4	5	4
117	1	46	M	3.66667	3.66667	3.33333	3.55556	3.67	3	3.33	3.33	1.67	3.5	3	3	2.67	3
117	10	59	F	3	3	2.66667	2.88889	3.33	4	3	3	1.33	3	3	2	2	2.33
117	1	50	F	3.33333	3.33333	2.66667	3.11111	3.33	3.67	3.33	3	3	3.5	2.67	2	3.67	3.67
117	5	38	F	4.33333	4	4.66667	4.33333	5	4.33	3.67	4.67	4.33	4.5	2.67	4	4.33	3.67
117	12	62	M	3.33333	4	4.33333	3.88889	4.67	4.33	4	5	2.33	4	3.67	3	3.67	3.33
117	35	53	F	3.66667	4	3.33333	3.66667	4	3	3	3.67	2.33	3.5	3.33	4	4	3
117	15	56	M	3.33333	3.66667	3	3.33333	3.67	4	4	4.67	2.67	3	3.33	4	3.33	3
118	23	55	M	4	4	4	4	4.33	4.67	5	4	3	4	4	3	4.67	4
118	21	60	M	3.33333	3.66667	3.66667	3.55556	3.33	3.33	4.33	4.33	2.67	3	3	2	4.67	3
118	12	54	M	4	4	3.66667	3.88889	3	3.67	3.33	4	2.33	3.5	3.33	3	4	4
118	1	35	F	2.33333	3.33333	2.66667	2.77778	3.33	4	3.67	4	2.33	2	2.67	2	4	2.67
118	0	50	M	4	4.66667	5	4.55556	4.33	4.67	5	5	2.33	4.5	4.33	4	5	4
118	20	47	M	3.66667	3.33333	3.66667	3.55556	5	4	4	5	4	4.5	3.33	2	3	3.33
118	16	36	F	4	4	4	4	4	4	4	4	2.67	3.5	2.67	2	4	3.33
118	14	53	F	4	4	3.66667	3.88889	4.33	4	4	5	2	3	2.33	2	4	3.67
118	33	53	F	3.66667	4	4	3.88889	2	3.33	3	3.33	2	3	3	2	2.67	3
118	10	60	F	2	3	2.33333	2.44444	4	4	4	3.33	2.33	4	4	3	3.67	3.67
118	1	54	F	3	4	3.33333	3.44444	3	4	4	4	2	3	2	2	4.33	4
119	18	41	F	4	4	3.66667	3.88889	2.33	4	3.67	4	2	3.5	2.33	2	4.67	3.67
119	1	26	F	3	4	2.33333	3.11111	3	4	3	4	2	1.5	2.33	2	3.33	1.67
119	2	43	F	4	4.33333	4.33333	4.22222	4.33	4.67	4	4	2.67	3	3.67	3	4	4
119	33	52	F	3	4	4	3.66667	5	3.67	4.33	4.33	2	3.5	3.67	4	4.67	5
119	1	60	M	3.33333	3.33333	3.66667	3.44444	3	3.67	3.67	4.33	3	3	3	3	3.33	4.33
119	13	52	M	3.33333	3.33333	3.33333	3.33333	3.33	4	4	4	3	2.5	2.33	2	4	4
119	14	60	F	4.66667	4.33333	4.66667	4.55556	3.67	4.33	4	3.33	2.33	3.5	3.67	4	3.67	4
119	13	60	F	3	3	2	2.66667	4	5	4.67	4	2	2.5	3.67	2	4.33	3
119	5	50	F	4	4	4	4	5	5	5	5	4	3.5	4.33	5	5	4.67
119	9	52	F	1	3	2.66667	2.22222	4	4	4	4	3	2.5	4	3	4.67	3.67
119	14	43	F	3.33333	3.33333	3.66667	3.44444	3	4	3.67	3.33	2.67	3	3	2	4	2.67
119	8	44	F	3.66667	3	3.66667	3.44444	2.33	4	3.33	3.33	2.67	2.5	2.67	2	3.67	3
120	19	59	F	4	4	3.66667	3.88889	3.33	4	3.67	3.67	2.67	3.5	3.33	3	4	2
120	36	52	F	4	4	4	4	3.33	3.33	2.33	3	2	3.5	3.33	4	3.67	4
120	24	46	F	4	4.33333	4.66667	4.33333	3.67	3.67	3	3.67	2	4	3.67	3	4	3
120	17	53	F	4	4	4.33333	4.11111	3.33	4	3.33	4	2.33	4.5	2	3	4.33	4
120	16	41	F	4	4	3.66667	3.88889	3.67	3.67	4	3	2.67	3.5	2.67	2	4	2.67
120	26	50	F	4	3.66667	3.33333	3.66667	3	4	4	3.33	1.67	3	3.33	2	3.67	2.67
120	10	53	M	3.33333	4	3	3.44444	4	4	4	3.67	2.33	3	2.67	4	3.67	3.33
120	14	49	M	4	4	4	4	4	3.33	4	2.33	3.33	3.5	3.67	3	4	3.67
120	2	57	F	5	5	5	5	4.67	4	4	4.33	3.33	3.5	4	3	4	4
120	6	38	F	3	3.66667	3	3.22222	2.67	4	4	3.67	1.67	3	3	2	3	2
120	24	44	M	5	4.33333	4	4.44444	4	4	5	4.33	3	4	3.33	3	4.67	3.67
122	6	38	F	3.33333	4	2.33333	3.22222	2	3.67	2	3.33	2	2	2	2	3.33	1.33
122	2	46	F	4	4	4	4	4.67	4	4	3.67	2.67	4.5	3.33	3	4.33	4.67
122	12	50	F	3.66667	3.66667	3.66667	3.66667	3.33	4	4	4	2.67	3.5	2.33	3	4	3
122	12	56	M	3.66667	4	4	3.88889	4	4	4	4.33	2.67	4	4	3	4	4
122	23	52	F	2.66667	4	3	3.22222	4.67	5	4.67	4	2.67	3	3	4	5	3.67
122	18	51	M	3.33333	4	3	3.44444	3.33	4	2.67	3.67	3	3	3	3	3	2.33
122	11	50	F	4	5	5	4.66667	4	4.33	5	4.33	3.33	4	3.33	4	4.67	4.33
123	2	37	F	3.33333	4	3.66667	3.66667	3.67	4	3.33	4	2	1.5	2	2	3	4.33
123	12	50	M	3	4	3.66667	3.55556	4	4.33	4	4.33	3	2.5	2	3	3.67	3.67
123	1	59	M	3.66667	3.33333	4	3.66667	3	4	3.67	3.67	1.67	2.5	3	2	2	3
123	20	57	M	3.66667	3	2.66667	3.11111	3	3.67	4	2.67	2.33	3.5	2.67	2	4	4
123	2	54	M	3	3	3.33333	3.11111	2.33	3.33	3	3	2	1.5	2.67	2	2.67	2.67
125	12	62	F	3.33333	3.33333	3.33333	3.33333	2.67	4	3.67	2.67	2	4	3	2	3.33	4
125	12	49	F	3.33333	4	3.33333	3.55556	2.33	2.33	2.67	3	2.67	3.5	3.33	3	4	2.67
125	37	61	F	4	3.66667	4	3.88889	2.67	4.33	3.33	3.33	2.33	4.5	3.67	2	3.33	3.33
125	3	41	F	2.33333	4	3.33333	3.22222	3.67	4	3.33	4	2.33	2.5	3	2	2.67	2.33
125	15	46	M	3.33333	4	3.33333	3.55556	3.33	4	4	4	3	4	4	4	4	3.33
125	13	58	M	2	3.33333	2.66667	2.66667	3	4	4	4	2	2.5	3.67	2	4	4
125	30	49	F	3	4	3.33333	3.44444	3.33	4	4	3.33	2	4	3.67	2	4.67	3
125	29	58	F	5	5	5	5	4.67	3.33	4.33	3.67	2.33	4.5	4	3	5	4.67
125	10	42	M	3.33333	4	4	3.77778	3.33	4	4	3.67	1.67	3	3.33	2	3.67	3.33
125	12	58	F	3	3	3	3	3.33	4.67	3.33	5	2	3	3	2	4.33	3
125	20	46	F	3.33333	4	3.33333	3.55556	3.33	4	3.33	4	2	3	3	2	4	3
125	13	60	F	4	3.33333	3.33333	3.55556	3.33	3.33	3.33	3.67	2	3	2.67	2	4	3
125	9	50	F	2.66667	3.66667	3	3.11111	4	3.67	4	4	2	2	3.67	2	4	3.33
125	15	52	F	3	3.33333	3.66667	3.33333	3	2.33	3	3	2	3	3	1	3.67	2.67
125	17	52	M	3.66667	4	3.66667	3.77778	4	4.33	3.67	4.33	2.67	3.5	3.67	4	4	3.33
125	5	48	F	4.33333	5	3	4.11111	3	2.33	2.67	3.33	2.67	3.5	3.33	3	3.67	3
126	38	54	F	5	5	5	5	5	5	5	5	3.67	5	5	5	5	5
126	24	47	F	4.66667	4.66667	4.33333	4.55556	4	4	4	5	2.67	4	4	4	5	5
126	2	54	M	4.33333	4.33333	4	4.22222	3	3.67	3	3.33	2	4	4	3	4	2.67
126	19	53	M	3.33333	3.33333	3	3.22222	3.67	4	4.33	4	1.67	3	2.67	2	2	3
126	10	49	F	3.33333	3.66667	3.33333	3.44444	2.67	3	2.67	2.33	1.67	3	3	2	3	2.33
126	5	47	F	3.33333	4	5	4.11111	4.33	3.67	5	5	3.33	4	4	3	5	3.67
126	17	58	M	4.66667	5	4	4.55556	4	4	5	4	2.67	4	4	4	4.67	4
126	23	44	F	5	4.33333	5	4.77778	5	4	4.33	4	2	5	5	5	5	5
126	31	52	F	5	5	5	5	4	4	4	5	2.67	4.5	4.67	4	5	5
126	1	49	M	4	4	4	4	3.67	4.67	4	3.67	3	4	4	4	3	3.67
126	13	55	M	2.66667	3.66667	2.66667	3	3.67	4	4	3.67	1.67	3	3	2	1	3.67
126	25	54	M	4.33333	4.66667	5	4.66667	3	3	4	4	2.67	3	4	4	5	4
126	1	27	M	4	4.33333	3.66667	4	3.33	2.67	3.33	4	4	4	4	4	4.33	2.67
127	13	48	M	4	4	3.33333	3.77778	4.67	4.67	4	4.67	2.67	5	4	4	4.33	4
127	1	45	F	4.66667	4	4	4.22222	3	4	3.67	4	2	3.5	3	4	3.33	4
127	16	37	F	3.66667	4.33333	3.66667	3.88889	2	4	3.67	4	2.67	3.5	3.33	2	3.67	2.33
127	20	51	M	1.33333	4.66667	3.33333	3.11111	2.67	3.67	2.67	4.33	3	4	3.67	3	4.33	3
127	17	60	M	3.33333	4.33333	3.33333	3.66667	4.33	4.67	3.67	4.67	3.33	4	3	4	3.67	4.33
127	18	44	F	3	3.66667	3.33333	3.33333	2.67	3.33	3	3.67	2	3.5	3.33	2	4	2.67
127	10	36	M	2.33333	3	2.33333	2.55556	2.33	2.33	2	1	2	3.5	2.67	2	2.33	2
127	13	46	M	4	3.66667	4	3.88889	4	4	4	3.67	3	3.5	3	3	3.67	5
127	3	47	M	4.33333	4	3	3.77778	4	4.33	4	3.67	1.33	2.5	2.67	4	2.33	2.33
127	8	38	F	3.33333	3.66667	3.66667	3.55556	3.67	4	4	5	2.33	3	2.33	1	4	3
128	15	55	M	2.66667	3.66667	2.66667	3	4	4	4	4	2.33	3	3.33	2	2.67	3.33
128	1	57	F	5	5	5	5	4.33	5	5	5	4.33	4.5	3.67	4	4	4.67
128	12	43	M	4	4	4	4	3.67	4	3.67	4	3.33	4	3	4	3.33	4
128	12	58	F	3.66667	4	3.33333	3.66667	3.67	4	3.67	3.67	3	3	3	3	2.67	3
128	10	48	M	4	3.66667	4	3.88889	2.33	3	3	2.67	2.33	2	1.67	2	4	2.33
128	1	51	M	2.66667	4	3	3.22222	3.33	3.33	4	4	2.33	3	2.67	4	2.33	3
128	9	48	M	3	3.33333	3.33333	3.22222	4	4	4	4	1.33	3	3.33	2	3.33	4
129	18	51	F	3	3.33333	3.33333	3.22222	3.67	4	4	4	2	3.5	3.67	3	4	3.33
129	1	46	F	3	4	3	3.33333	5	4.33	4.33	5	1.33	3	3	3	4	4
129	14	47	M	4	3.66667	4	3.88889	3.67	4	3.67	4	2	4	3.67	2	4.33	2.67
129	2	59	M	3	3.66667	3.33333	3.33333	2.67	4	3	3.67	2.33	2.5	3	3	3.67	2.33
129	13	55	F	2	3.33333	2.66667	2.66667	2.67	4	2.67	4	2	2.5	2.33	2	3.67	2.67
129	13	42	F	2	2.33333	2.66667	2.33333	2.67	4	3.67	4	1.67	3.5	2.67	2	4	3.67
129	8	44	M	3.33333	3.66667	3.66667	3.55556	3.33	4	3.33	3.33	2	3	3	2	4	3.33
130	26	50	F	2	2.66667	2.33333	2.33333	2.33	4	2.33	3.33	3	3	2.67	2	2.67	2
130	7	35	F	1.66667	3.33333	2.33333	2.44444	4	5	5	4	2.67	2	3.33	2	3.67	1.67
130	38	52	F	3.33333	4	3.33333	3.55556	3.67	3	3.33	3	1.67	3	3	2	4.33	2.67
130	8	45	M	3.33333	4	2.66667	3.33333	2.33	5	4	4	1	1.5	1.33	2	2.33	2.33
130	15	45	F	1	1.33333	1	1.11111	4	4.33	3	4.67	1.33	2.5	1.33	2	3	3.33
130	10	57	F	3.33333	3.33333	3.33333	3.33333	4.33	5	4	4	2.67	4	3.67	4	4.33	5
130	24	54	F	4	4	4	4	3.67	4	3.33	4	1.33	2	3.33	2	3	2.33
130	13	34	M	3	3	3	3	3.33	4.33	4	5	2.67	4	3.67	3	5	5
130	2	42	F	2.66667	2.66667	3.33333	2.88889	3.67	3.67	4	4.67	2.67	3	4	3	3.33	3.33
131	11	47	M	3.33333	3.66667	4	3.66667	2.67	4.67	4.33	4	2	4	4	3	4.33	1.67
131	4	44	F	3.66667	4.33333	3.33333	3.77778	4	4	3.67	4	2	3.5	3.67	2	4	3.33
131	4	52	F	4	4	3	3.66667	2.67	4	4	4	3	3.5	3.67	4	4	4
131	23	53	M	2	2.66667	2.33333	2.33333	4	4	4	4	2.33	3.5	2.33	2	4	3.67
131	20	56	M	2	3.66667	3	2.88889	3	4	3.67	3.33	3	2.5	2.67	3	4	2.67
131	33	53	F	3.66667	3.66667	4	3.77778	3.67	5	1	3.67	1.33	1	1.67	1	4.33	3.33
131	14	49	M	1.66667	2	2	1.88889	4	4	4.67	4	2	3	2.33	2	3.33	3
131	2	45	M	2.66667	4	3	3.22222	2.33	4	4	4	2.33	2.5	3.33	2	4	2.67
131	24	44	F	3.33333	4.33333	3.33333	3.66667	2.67	3.67	4	3.67	2	3	3.33	2	4.33	1.67
131	8	50	F	2	4.33333	3	3.11111	3	3	4	3	2.33	3	2	2	4.33	2.67
131	3	32	F	4.66667	5	4	4.55556	3.67	4	3.33	5	2.67	4	4	4	4	3.33
131	8	55	M	4	5	5	4.66667	4.67	5	5	5	5	4.5	5	4	4.67	4.33
131	15	53	M	2	4	3.33333	3.11111	5	5	5	4.33	2.33	2.5	3.67	4	4.67	5
131	10	57	M	3	3.66667	3.66667	3.44444	2	3	2.67	3	1.67	3.5	4	2	4	2
131	1	46	F	3.33333	3.66667	3.66667	3.55556	2.33	3	4	3	2.33	3	3.33	2	4	2.67
131	2	47	F	4	4	4	4	3.67	4	4	3.33	2.67	4	3.67	3	4.33	5
